# Supplementary material for: Crystal structure of bis­[1-(4-bromo­benz­yl)pyridinium] bis­(1,2-di­cyano­ethene-1,2-di­thiol­ato-κ2 S,S′)nickelate(II)
Source: Acta Crystallogr Sect E Struct Rep Online. 2014 Nov 12;70(Pt 12):m395–6. doi: 10.1107/S1600536814024222 (PMC4257415; doi:10.1107/S1600536814024222)
Supplement: Supplementary file 1 [file e-70-0m395-sup1.cif]

##############################################################################
#                                                                            #
# This CIF contains the data in a paper accepted for publication in          #
# Acta Crystallographica Section E. It conforms to the requirements of       #
# Notes for Authors for Acta Crystallographica Section E, and has been       #
# peer reviewed under the auspices of the IUCr Commission on Journals.       #
#                                                                            #
# Full details of the Crystallographic Information File format               #
# are given in the paper "The Crystallographic Information File (CIF):       #
# a New Standard Archive File for Crystallography" by S. R. Hall, F. H.      #
# Allen and I. D. Brown [Acta Cryst. (1991), A47, 655-685].                  #
#                                                                            #
# The current version of the core CIF dictionary is obtainable from          #
# ftp://ftp.iucr.org/pub/cif_core.dic.                                       #
#                                                                            #
# Software is freely available for graphical display of the structure(s)     #
# in this CIF. For information consult the CIF software page                 #
# http://www.iucr.org/resources/cif/software.                                #
#                                                                            #
# This file may be used for bona fide research purposes within the           #
# scientific community so long as proper attribution is given to the journal # 
# article from which it was obtained.                                        #
#                                                                            #
##############################################################################
data_I
_database_code_depnum_ccdc_archive 'CCDC 1032163'
_audit_creation_method     SHELXL-97
_chemical_name_systematic
;
Bis[1-(4-bromobenzyl)pyridinium]
bis(1,2-dicyanoethene-1,2-dithiolato-\k^2^<i>S</i>,<i>S</i>')nickelate(II)
;
_chemical_name_common
;
;
_chemical_formula_moiety     '2(C12 H11 Br N +), C8 N4 Ni S4 2-'
_chemical_formula_sum     'C32 H22 Br2 N6 Ni S4'
_chemical_formula_iupac     '(C12 H11 Br N)2 [Ni (C4 N2 S2)2]'
_chemical_formula_weight     837.29
_chemical_melting_point     473
_symmetry_cell_setting     monoclinic
_symmetry_space_group_name_H-M     'P 21/n'
_symmetry_space_group_name_Hall     '-P 2yn'
loop_
    _symmetry_equiv_pos_as_xyz
    'x, y, z'
    '-x+1/2, y+1/2, -z+1/2'
    '-x, -y, -z'
    'x-1/2, -y-1/2, z-1/2'
_cell_length_a     9.783(2)
_cell_length_b     11.962(3)
_cell_length_c     14.858(3)
_cell_angle_alpha     90.00
_cell_angle_beta     97.385(7)
_cell_angle_gamma     90.00
_cell_volume     1724.3(6)
_cell_formula_units_Z     2
_cell_measurement_reflns_used     14683
_cell_measurement_theta_min     2.19
_cell_measurement_theta_max     25.00
_cell_measurement_temperature     296(2)
_exptl_crystal_description     block
_exptl_crystal_colour     red
_exptl_crystal_size_max     0.20
_exptl_crystal_size_mid     0.15
_exptl_crystal_size_min     0.15
_exptl_crystal_density_diffrn     1.613
_exptl_crystal_density_meas     ?
_exptl_crystal_density_method     'not measured'
_exptl_crystal_F_000     836
_exptl_absorpt_coefficient_mu     3.155
_exptl_absorpt_correction_type     multi-scan
_exptl_absorpt_process_details
;
(<i>SADABS</i>; Bruker, 2000)
;
_exptl_absorpt_correction_T_min     0.5711
_exptl_absorpt_correction_T_max     0.6490
_exptl_special_details
;
;
_diffrn_ambient_temperature     296(2)
_diffrn_radiation_type     MoK\a
_diffrn_radiation_wavelength     0.71073
_diffrn_radiation_source     'fine-focus sealed tube'
_diffrn_radiation_monochromator     graphite
_diffrn_measurement_device_type     'Bruker SMART CCD'
_diffrn_measurement_method     'phi and omega scans'
_diffrn_detector_area_resol_mean     ?
_diffrn_reflns_number     14683
_diffrn_reflns_av_R_equivalents     0.0613
_diffrn_reflns_av_sigmaI/netI     0.0526
_diffrn_reflns_theta_min     2.19
_diffrn_reflns_theta_max     25.00
_diffrn_reflns_theta_full     25.00
_diffrn_measured_fraction_theta_max     0.998
_diffrn_measured_fraction_theta_full     0.998
_diffrn_reflns_limit_h_min     -11
_diffrn_reflns_limit_h_max     11
_diffrn_reflns_limit_k_min     -14
_diffrn_reflns_limit_k_max     14
_diffrn_reflns_limit_l_min     -17
_diffrn_reflns_limit_l_max     17
_diffrn_standards_number     ?
_diffrn_standards_interval_count     ?
_diffrn_standards_interval_time     ?
_diffrn_standards_decay_%     ?
_refine_special_details
;
Refinement of <i>F</i>^2^ against ALL reflections. The weighted <i>R</i>-factor
<i>wR</i> and goodness of fit <i>S</i> are based on <i>F</i>^2^, conventional
<i>R</i>-factors <i>R</i> are based on <i>F</i>, with <i>F</i> set to zero for
negative <i>F</i>^2^. The threshold expression of <i>F</i>^2^ >
\s(<i>F</i>^2^) is used only for calculating <i>R</i>-factors(gt) <i>etc</i>.
and is not relevant to the choice of reflections for refinement.
<i>R</i>-factors based on <i>F</i>^2^ are statistically about twice as large
as those based on <i>F</i>, and <i>R</i>- factors based on ALL data will be
even larger.
;
_reflns_number_total     3040
_reflns_number_gt     2204
_reflns_threshold_expression     I>2sigma(I)
_refine_ls_structure_factor_coef     Fsqd
_refine_ls_matrix_type     full
_refine_ls_R_factor_all     0.0703
_refine_ls_R_factor_gt     0.0420
_refine_ls_wR_factor_gt     0.0949
_refine_ls_wR_factor_ref     0.1018
_refine_ls_goodness_of_fit_ref     1.027
_refine_ls_restrained_S_all     1.027
_refine_ls_number_reflns     3040
_refine_ls_number_parameters     205
_refine_ls_number_restraints     0
_refine_ls_hydrogen_treatment     constr
_refine_ls_weighting_scheme     calc
_refine_ls_weighting_details
         'calc w=1/[\s^2^(Fo^2^)+(0.0517P)^2^+0.2393P] where P=(Fo^2^+2Fc^2^)/3'
_atom_sites_solution_hydrogens     geom
_atom_sites_solution_primary     direct
_atom_sites_solution_secondary     difmap
_refine_ls_shift/su_max     0.000
_refine_ls_shift/su_mean     0.000
_refine_diff_density_max     0.436
_refine_diff_density_min     -0.908
_refine_ls_extinction_method     none
_refine_ls_extinction_coef     ?
loop_
    _atom_type_symbol
    _atom_type_description
    _atom_type_scat_dispersion_real
    _atom_type_scat_dispersion_imag
    _atom_type_scat_source
    'C' 'C' 0.0033 0.0016
                         'International Tables Vol C Tables 4.2.6.8 and 6.1.1.4'
    'H' 'H' 0.0000 0.0000
                         'International Tables Vol C Tables 4.2.6.8 and 6.1.1.4'
    'N' 'N' 0.0061 0.0033
                         'International Tables Vol C Tables 4.2.6.8 and 6.1.1.4'
    'S' 'S' 0.1246 0.1234
                         'International Tables Vol C Tables 4.2.6.8 and 6.1.1.4'
    'Ni' 'Ni' 0.3393 1.1124
                         'International Tables Vol C Tables 4.2.6.8 and 6.1.1.4'
    'Br' 'Br' -0.2901 2.4595
                         'International Tables Vol C Tables 4.2.6.8 and 6.1.1.4'
_computing_data_collection
;
SMART (Bruker, 2000)
;
_computing_cell_refinement
;
SAINT (Bruker, 2000)
;
_computing_data_reduction
;
SAINT (Bruker, 2000)
;
_computing_structure_solution
;
SHELXS97 (Sheldrick, 2008)
;
_computing_structure_refinement
;
SHELXL97 (Sheldrick, 2008)
;
_computing_molecular_graphics
;
SHELXTL (Sheldrick, 2008)
;
_computing_publication_material
;
SHELXL97 (Sheldrick, 2008)
;
loop_
    _atom_site_type_symbol
    _atom_site_label
    _atom_site_fract_x
    _atom_site_fract_y
    _atom_site_fract_z
    _atom_site_U_iso_or_equiv
    _atom_site_adp_type
    _atom_site_calc_flag
    _atom_site_refinement_flags
    _atom_site_occupancy
    _atom_site_symmetry_multiplicity
    _atom_site_disorder_assembly
    _atom_site_disorder_group
    Ni Ni1 0.5000 0.5000 0.0000 0.03497(19) Uani d S 1 2 . .
    Br Br1 -0.05497(5) 0.44064(4) 0.19128(4) 0.0857(2) Uani d . 1 1 . .
    S S1 0.68740(9) 0.59888(8) 0.02861(6) 0.0445(3) Uani d . 1 1 . .
    S S2 0.37034(9) 0.64490(8) 0.01000(7) 0.0479(3) Uani d . 1 1 . .
    C C3 0.4306(4) 0.8595(3) 0.0544(3) 0.0472(9) Uani d . 1 1 . .
    N N2 0.3771(4) 0.9425(3) 0.0661(3) 0.0651(10) Uani d . 1 1 . .
    C C8 0.1115(3) 0.8032(3) 0.2369(3) 0.0438(9) Uani d . 1 1 . .
    C C1 0.6257(3) 0.7321(3) 0.0478(2) 0.0398(8) Uani d . 1 1 . .
    N N3 0.0716(3) 1.0079(2) 0.2122(2) 0.0426(7) Uani d . 1 1 . .
    C C11 0.1688(4) 0.9204(3) 0.2526(3) 0.0532(10) Uani d . 1 1 . .
    H H11A 0.1894 0.9335 0.3173 0.064 Uiso calc R 1 1 . .
    H H11B 0.2544 0.9263 0.2264 0.064 Uiso calc R 1 1 . .
    C C9 0.0500(4) 0.7490(3) 0.3036(3) 0.0563(11) Uani d . 1 1 . .
    H H9 0.0417 0.7855 0.3579 0.068 Uiso calc R 1 1 . .
    C C5 0.0120(4) 0.5898(3) 0.2097(3) 0.0537(11) Uani d . 1 1 . .
    C C10 0.0009(4) 0.6417(4) 0.2903(3) 0.0620(11) Uani d . 1 1 . .
    H H10 -0.0392 0.6051 0.3355 0.074 Uiso calc R 1 1 . .
    C C2 0.4878(3) 0.7516(3) 0.0400(2) 0.0401(8) Uani d . 1 1 . .
    C C14 -0.1102(5) 1.1646(3) 0.1387(3) 0.0698(13) Uani d . 1 1 . .
    H H14 -0.1726 1.2181 0.1132 0.084 Uiso calc R 1 1 . .
    C C4 0.7257(4) 0.8173(3) 0.0722(3) 0.0501(9) Uani d . 1 1 . .
    C C15 0.0006(5) 1.1360(4) 0.0964(3) 0.0710(13) Uani d . 1 1 . .
    H H15 0.0142 1.1702 0.0420 0.085 Uiso calc R 1 1 . .
    C C16 0.0911(4) 1.0574(3) 0.1337(3) 0.0586(11) Uani d . 1 1 . .
    H H16 0.1666 1.0380 0.1049 0.070 Uiso calc R 1 1 . .
    C C12 -0.0375(4) 1.0353(3) 0.2544(3) 0.0546(10) Uani d . 1 1 . .
    H H12 -0.0503 0.9998 0.3084 0.066 Uiso calc R 1 1 . .
    C C6 0.0723(4) 0.6405(3) 0.1425(3) 0.0622(11) Uani d . 1 1 . .
    H H6 0.0794 0.6036 0.0881 0.075 Uiso calc R 1 1 . .
    N N1 0.8110(4) 0.8818(3) 0.0910(3) 0.0770(11) Uani d . 1 1 . .
    C C13 -0.1290(4) 1.1141(4) 0.2192(3) 0.0632(12) Uani d . 1 1 . .
    H H13 -0.2034 1.1335 0.2491 0.076 Uiso calc R 1 1 . .
    C C7 0.1227(4) 0.7476(3) 0.1569(3) 0.0566(11) Uani d . 1 1 . .
    H H7 0.1649 0.7828 0.1120 0.068 Uiso calc R 1 1 . .
loop_
    _atom_site_aniso_label
    _atom_site_aniso_U_11
    _atom_site_aniso_U_22
    _atom_site_aniso_U_33
    _atom_site_aniso_U_12
    _atom_site_aniso_U_13
    _atom_site_aniso_U_23
    Ni1 0.0332(3) 0.0344(4) 0.0365(4) 0.0045(3) 0.0013(3) -0.0016(3)
    Br1 0.0699(4) 0.0431(3) 0.1335(5) -0.0074(2) -0.0270(3) -0.0002(3)
    S1 0.0350(5) 0.0405(5) 0.0563(6) 0.0044(4) -0.0003(4) -0.0029(5)
    S2 0.0349(5) 0.0382(5) 0.0699(7) 0.0047(4) 0.0047(5) -0.0076(5)
    C3 0.040(2) 0.044(2) 0.057(2) -0.0019(18) 0.0059(18) -0.004(2)
    N2 0.063(2) 0.048(2) 0.086(3) 0.0080(18) 0.013(2) -0.010(2)
    C8 0.037(2) 0.040(2) 0.052(2) 0.0020(16) -0.0039(17) 0.000(2)
    C1 0.041(2) 0.038(2) 0.039(2) -0.0011(16) 0.0011(16) -0.0029(16)
    N3 0.0439(18) 0.0342(17) 0.0487(18) -0.0015(14) 0.0017(14) -0.0087(16)
    C11 0.048(2) 0.047(2) 0.061(3) -0.0023(18) -0.0080(19) -0.002(2)
    C9 0.069(3) 0.049(3) 0.048(2) -0.002(2) -0.001(2) -0.002(2)
    C5 0.038(2) 0.039(2) 0.079(3) 0.0039(17) -0.014(2) 0.005(2)
    C10 0.069(3) 0.053(3) 0.063(3) -0.004(2) 0.005(2) 0.014(2)
    C2 0.043(2) 0.038(2) 0.0396(19) 0.0048(16) 0.0044(15) -0.0023(17)
    C14 0.071(3) 0.039(2) 0.092(4) 0.010(2) -0.020(3) -0.003(3)
    C4 0.047(2) 0.045(2) 0.056(2) 0.004(2) 0.0011(19) -0.005(2)
    C15 0.086(3) 0.053(3) 0.075(3) 0.009(3) 0.010(3) 0.013(2)
    C16 0.066(3) 0.049(3) 0.065(3) -0.003(2) 0.025(2) 0.005(2)
    C12 0.054(3) 0.061(3) 0.048(2) -0.003(2) 0.005(2) -0.009(2)
    C6 0.063(3) 0.055(3) 0.069(3) -0.003(2) 0.012(2) -0.017(2)
    N1 0.059(2) 0.064(3) 0.103(3) -0.011(2) -0.011(2) -0.016(2)
    C13 0.052(3) 0.062(3) 0.074(3) 0.009(2) 0.002(2) -0.020(3)
    C7 0.056(2) 0.050(3) 0.065(3) -0.005(2) 0.016(2) -0.004(2)
_geom_special_details
;
All e.s.d.'s (except the e.s.d. in the dihedral angle between two l.s. planes)
are estimated using the full covariance matrix. The cell e.s.d.'s are taken
into account individually in the estimation of e.s.d.'s in distances, angles
and torsion angles; correlations between e.s.d.'s in cell parameters are only
used when they are defined by crystal symmetry. An approximate (isotropic)
treatment of cell e.s.d.'s is used for estimating e.s.d.'s involving l.s.
planes.
;
loop_
    _geom_bond_atom_site_label_1
    _geom_bond_atom_site_label_2
    _geom_bond_site_symmetry_2
    _geom_bond_distance
    _geom_bond_publ_flag
    Ni1 S2 3_665 2.1642(9) ?
    Ni1 S2 . 2.1642(9) ?
    Ni1 S1 . 2.1773(9) ?
    Ni1 S1 3_665 2.1773(9) ?
    Br1 C5 . 1.908(4) ?
    S1 C1 . 1.740(3) ?
    S2 C2 . 1.737(3) ?
    C3 N2 . 1.146(4) ?
    C3 C2 . 1.433(5) ?
    C8 C7 . 1.379(5) ?
    C8 C9 . 1.385(5) ?
    C8 C11 . 1.517(5) ?
    C1 C2 . 1.360(5) ?
    C1 C4 . 1.427(5) ?
    N3 C16 . 1.343(5) ?
    N3 C12 . 1.346(5) ?
    N3 C11 . 1.487(4) ?
    C11 H11A . 0.9700 ?
    C11 H11B . 0.9700 ?
    C9 C10 . 1.376(5) ?
    C9 H9 . 0.9300 ?
    C5 C10 . 1.366(6) ?
    C5 C6 . 1.366(6) ?
    C10 H10 . 0.9300 ?
    C14 C15 . 1.366(6) ?
    C14 C13 . 1.373(6) ?
    C14 H14 . 0.9300 ?
    C4 N1 . 1.144(5) ?
    C15 C16 . 1.360(6) ?
    C15 H15 . 0.9300 ?
    C16 H16 . 0.9300 ?
    C12 C13 . 1.358(6) ?
    C12 H12 . 0.9300 ?
    C6 C7 . 1.379(5) ?
    C6 H6 . 0.9300 ?
    C13 H13 . 0.9300 ?
    C7 H7 . 0.9300 ?
loop_
    _geom_angle_atom_site_label_1
    _geom_angle_atom_site_label_2
    _geom_angle_atom_site_label_3
    _geom_angle_site_symmetry_1
    _geom_angle_site_symmetry_3
    _geom_angle
    _geom_angle_publ_flag
    S2 Ni1 S2 3_665 . 180.00(5) ?
    S2 Ni1 S1 3_665 . 87.84(4) ?
    S2 Ni1 S1 . . 92.16(4) ?
    S2 Ni1 S1 3_665 3_665 92.16(4) ?
    S2 Ni1 S1 . 3_665 87.84(4) ?
    S1 Ni1 S1 . 3_665 180.0 ?
    C1 S1 Ni1 . . 103.21(11) ?
    C2 S2 Ni1 . . 103.42(12) ?
    N2 C3 C2 . . 175.7(4) ?
    C7 C8 C9 . . 118.7(4) ?
    C7 C8 C11 . . 120.7(3) ?
    C9 C8 C11 . . 120.6(3) ?
    C2 C1 C4 . . 122.6(3) ?
    C2 C1 S1 . . 120.3(3) ?
    C4 C1 S1 . . 117.1(2) ?
    C16 N3 C12 . . 120.4(3) ?
    C16 N3 C11 . . 120.4(3) ?
    C12 N3 C11 . . 119.2(3) ?
    N3 C11 C8 . . 112.6(3) ?
    N3 C11 H11A . . 109.1 ?
    C8 C11 H11A . . 109.1 ?
    N3 C11 H11B . . 109.1 ?
    C8 C11 H11B . . 109.1 ?
    H11A C11 H11B . . 107.8 ?
    C10 C9 C8 . . 120.7(4) ?
    C10 C9 H9 . . 119.7 ?
    C8 C9 H9 . . 119.7 ?
    C10 C5 C6 . . 122.0(4) ?
    C10 C5 Br1 . . 119.1(3) ?
    C6 C5 Br1 . . 118.9(3) ?
    C5 C10 C9 . . 119.0(4) ?
    C5 C10 H10 . . 120.5 ?
    C9 C10 H10 . . 120.5 ?
    C1 C2 C3 . . 123.0(3) ?
    C1 C2 S2 . . 120.8(3) ?
    C3 C2 S2 . . 116.2(3) ?
    C15 C14 C13 . . 119.6(4) ?
    C15 C14 H14 . . 120.2 ?
    C13 C14 H14 . . 120.2 ?
    N1 C4 C1 . . 176.5(4) ?
    C16 C15 C14 . . 119.9(4) ?
    C16 C15 H15 . . 120.0 ?
    C14 C15 H15 . . 120.0 ?
    N3 C16 C15 . . 120.2(4) ?
    N3 C16 H16 . . 119.9 ?
    C15 C16 H16 . . 119.9 ?
    N3 C12 C13 . . 120.9(4) ?
    N3 C12 H12 . . 119.6 ?
    C13 C12 H12 . . 119.6 ?
    C5 C6 C7 . . 118.5(4) ?
    C5 C6 H6 . . 120.7 ?
    C7 C6 H6 . . 120.7 ?
    C12 C13 C14 . . 119.0(4) ?
    C12 C13 H13 . . 120.5 ?
    C14 C13 H13 . . 120.5 ?
    C8 C7 C6 . . 121.1(4) ?
    C8 C7 H7 . . 119.4 ?
    C6 C7 H7 . . 119.4 ?
loop_
    _geom_hbond_atom_site_label_D
    _geom_hbond_atom_site_label_H
    _geom_hbond_atom_site_label_A
    _geom_hbond_site_symmetry_A
    _geom_hbond_distance_DH
    _geom_hbond_distance_HA
    _geom_hbond_distance_DA
    _geom_hbond_angle_DHA
    C16 H16 N2 . 0.93 2.49 3.384(6) 162
data_111
_journal_date_recd_electronic     2014-10-14
_journal_date_accepted     2014-11-03
_journal_name_full     'Acta Crystallographica, Section E'
_journal_year     2014
_journal_volume     70
_journal_issue     12
_journal_page_first     m395
_journal_page_last     m396
_journal_paper_category     HM
_journal_paper_doi     10.1107/S1600536814024222
_journal_coeditor_code     WM5078
_publ_contact_author_name     'Zheng-Fang Tian '
_publ_contact_author_address
;
Hubei Key Laboratory for Processing and Application of
Catalytic Materials
College of Chemical Engineering
Huanggang Normal University
Huanggang 438000
People's Republic of China
;
_publ_contact_author_email     'tzf7801@163.com'
_publ_contact_author_fax     '86-713-8833119'
_publ_contact_author_phone     '86-713-8833119'
_publ_section_title
;
Crystal structure of bis[1-(4-bromobenzyl)pyridinium]
bis(1,2-dicyanoethene-1,2-dithiolato-\k^2^<i>S</i>,<i>S</i>')nickelate(II)
;
loop_
    _publ_author_name
    _publ_author_address
    'Dong Zeng'
;
Hubei Key Laboratory for Processing and Application of
Catalytic Materials
College of Chemical Engineering
Huanggang Normal University
Huanggang 438000
People's Republic of China
;
    'Shui-Bin Yang'
;
Hubei Key Laboratory for Processing and Application of
Catalytic Materials
College of Chemical Engineering
Huanggang Normal University
Huanggang 438000
People's Republic of China
;
    'Zheng-Fang Tian'
;
Hubei Key Laboratory for Processing and Application of
Catalytic Materials
College of Chemical Engineering
Huanggang Normal University
Huanggang 438000
People's Republic of China
;
