# Supplementary material for: Crystal structure of bis­[1-(4-bromo­benz­yl)pyridinium] bis­(1,2-di­cyano­ethene-1,2-di­thiol­ato-κ2 S,S′)nickelate(II)
Source: Acta Crystallogr Sect E Struct Rep Online. 2014 Nov 12;70(Pt 12):m395–6. doi: 10.1107/S1600536814024222 (PMC4257415; doi:10.1107/S1600536814024222)
Supplement: Supplementary file 2 [file e-70-0m395-Isup2.hkl]

# 
# h,k,l, Fc-squared, Fo-squared, sigma(Fo-squared) and status flag 
# 
data_I
_shelx_title ' 111 in P2(1)/n' 
_shelx_refln_list_code          4 
_shelx_F_calc_maximum      330.54 
_exptl_crystal_F_000       836.00 
_reflns_d_resolution_high  0.8409 
 
loop_ 
 _symmetry_equiv_pos_as_xyz 
 'x, y, z' 
 '-x+1/2, y+1/2, -z+1/2' 
 '-x, -y, -z' 
 'x-1/2, -y-1/2, z-1/2' 
 
_cell_length_a     9.7832 
_cell_length_b    11.9619 
_cell_length_c    14.8578 
_cell_angle_alpha  90.000 
_cell_angle_beta   97.385 
_cell_angle_gamma  90.000 
 
_shelx_F_squared_multiplier     1.000 
 
loop_ 
 _refln_index_h 
 _refln_index_k 
 _refln_index_l 
 _refln_F_squared_calc 
 _refln_F_squared_meas 
 _refln_F_squared_sigma 
 _refln_observed_status 
   2   0   0    48114.61    34723.70   1339.35 o 
   4   0   0       61.79       62.52      6.22 o 
   6   0   0      775.33      833.63     29.52 o 
   8   0   0        9.36       29.41     14.66 o 
  10   0   0      102.47       52.63     54.00 o 
   1   1   0      972.01      915.68     20.61 o 
   2   1   0     9423.12     9069.38    177.53 o 
   3   1   0     9240.08     9764.39    204.47 o 
   4   1   0      395.10      365.29     10.57 o 
   5   1   0     2885.04     2585.81     57.47 o 
   6   1   0     1094.80      973.32     23.42 o 
   7   1   0     2877.07     2566.04     55.35 o 
   8   1   0        3.74        0.00     16.67 o 
   9   1   0      938.08      945.28     89.20 o 
  10   1   0       37.13       18.76     18.62 o 
  11   1   0      456.41      488.15     59.62 o 
   0   2   0    13729.42    12549.51    555.04 o 
   1   2   0       50.58       40.20      3.28 o 
   2   2   0     9562.96     9817.75    205.86 o 
   3   2   0     3673.03     3504.35     75.85 o 
   4   2   0     3345.84     3561.29     72.05 o 
   5   2   0     2999.96     3147.00     64.57 o 
   6   2   0      127.64      148.45      7.94 o 
   7   2   0       14.86       11.93      6.11 o 
   8   2   0      775.70      681.67     33.11 o 
   9   2   0      500.45      509.90     43.06 o 
  10   2   0        3.03       11.87     26.14 o 
  11   2   0       14.92        0.00     41.87 o 
   1   3   0      112.27      123.23      6.30 o 
   2   3   0      322.94      253.34     11.37 o 
   3   3   0    10917.12    11629.96    245.26 o 
   4   3   0      960.87      859.00     22.31 o 
   5   3   0     2714.98     2737.26     57.28 o 
   6   3   0     6832.30     6832.31    137.34 o 
   7   3   0        8.63       10.27      7.16 o 
   8   3   0      549.08      550.99     42.05 o 
   9   3   0       79.71       41.14     27.01 o 
  10   3   0      305.13      263.82     39.33 o 
  11   3   0      323.88      314.95     57.59 o 
   0   4   0     1604.91     1711.54     51.79 o 
   1   4   0      202.48      249.67     10.15 o 
   2   4   0     6569.93     6719.10    144.05 o 
   3   4   0     9227.18     9992.12    213.10 o 
   4   4   0     1990.82     2022.03     43.73 o 
   5   4   0     5612.14     5617.91    113.82 o 
   6   4   0       59.24       61.88     10.30 o 
   7   4   0       75.15      101.31     10.57 o 
   8   4   0      271.89      265.68     29.89 o 
   9   4   0        7.92        4.42     58.78 o 
  10   4   0       15.28        0.00     31.38 o 
  11   4   0       56.37      111.73     50.92 o 
   1   5   0     7392.77     7738.04    154.25 o 
   2   5   0     7719.71     7909.62    176.60 o 
   3   5   0    12016.66    12363.73    283.40 o 
   4   5   0     2793.36     2730.43     62.66 o 
   5   5   0      220.89      249.42     12.69 o 
   6   5   0      655.15      700.82     23.20 o 
   7   5   0      335.38      325.13     18.50 o 
   8   5   0      590.25      612.44     25.99 o 
   9   5   0      242.18      253.71     37.23 o 
  10   5   0       16.40       33.87     36.02 o 
   0   6   0     1610.25     1776.43     56.60 o 
   1   6   0       63.47       63.59      8.61 o 
   2   6   0      203.59      204.88     11.52 o 
   3   6   0      378.14      379.34     15.33 o 
   4   6   0       62.42       55.85      9.84 o 
   5   6   0     2821.74     2977.64     64.90 o 
   6   6   0        7.36        0.00     11.20 o 
   7   6   0      611.91      643.23     28.70 o 
   8   6   0     1699.63     1587.52     89.58 o 
   9   6   0      398.71      346.10     34.29 o 
  10   6   0       95.68       99.66     38.45 o 
   1   7   0    10009.65     9633.84    192.68 o 
   2   7   0      153.15      174.03     11.99 o 
   3   7   0     2404.01     2484.08     55.34 o 
   4   7   0     1549.92     1577.21     53.61 o 
   5   7   0       41.52       59.58     15.06 o 
   6   7   0      307.59      267.67     17.40 o 
   7   7   0      324.92      364.10     22.66 o 
   8   7   0        0.39        3.11     19.40 o 
   9   7   0       87.89       45.29     63.57 o 
  10   7   0        7.78        0.00     55.92 o 
   0   8   0      108.06      102.75     16.34 o 
   1   8   0     2258.82     2247.64     51.75 o 
   2   8   0       12.60        9.87     11.31 o 
   3   8   0      145.69      144.82     13.90 o 
   4   8   0      109.27      135.10     14.90 o 
   5   8   0      514.71      529.01     24.23 o 
   6   8   0     1623.18     1656.18     70.21 o 
   7   8   0        0.44        0.00     23.44 o 
   8   8   0      839.88      874.82     46.27 o 
   9   8   0       35.40       23.62     61.30 o 
   1   9   0     6105.42     5973.67    124.24 o 
   2   9   0     1247.87     1268.44     38.75 o 
   3   9   0      521.60      526.07     28.02 o 
   4   9   0      159.49      178.21     18.22 o 
   5   9   0      644.69      711.94     32.50 o 
   6   9   0        9.01        0.00     19.56 o 
   7   9   0      137.26      125.98     27.08 o 
   8   9   0       30.74        0.00     28.35 o 
   0  10   0     1263.18     1211.63     58.22 o 
   1  10   0        0.89        0.00     15.31 o 
   2  10   0     1172.86     1106.71     43.58 o 
   3  10   0      186.33      203.66     28.07 o 
   4  10   0      806.14      886.04     47.97 o 
   5  10   0      775.06      764.27     41.84 o 
   6  10   0      925.89      920.32     48.63 o 
   7  10   0       51.95       35.16     28.80 o 
   8  10   0        5.54        0.00     66.17 o 
   1  11   0     1273.09     1272.82     51.02 o 
   2  11   0       34.74       35.66     20.77 o 
   3  11   0      328.32      345.98     28.31 o 
   4  11   0      630.01      642.95     35.74 o 
   5  11   0      171.22      212.00     30.61 o 
   6  11   0      297.21      268.52     39.60 o 
   7  11   0      177.05      157.99     35.47 o 
   0  12   0      331.74      351.40     36.32 o 
   1  12   0      603.97      600.19     31.22 o 
   2  12   0       95.60       66.57     24.86 o 
   3  12   0      759.75      722.70     40.37 o 
   4  12   0      221.77      180.54     31.97 o 
   5  12   0       73.75       87.72     46.67 o 
   6  12   0      296.50      266.89     40.96 o 
   1  13   0      101.99       82.11     30.43 o 
   2  13   0       69.61       82.52     38.23 o 
   3  13   0        2.66       10.61     38.66 o 
   4  13   0      730.69      765.89     61.13 o 
   0  14   0      462.03      509.99     67.66 o 
   1  14   0      155.35      106.17     43.87 o 
   2  14   0      531.84      415.88     54.57 o 
 -11   0   1       29.55       92.27     60.15 o 
  -9   0   1     1059.62     1020.48     70.40 o 
  -7   0   1     6515.68     6600.79    221.21 o 
  -5   0   1     9392.88     9496.35    312.11 o 
  -3   0   1      956.47     1201.92     35.98 o 
  -1   0   1     6691.30     5751.17    505.09 o 
   1   0   1     3786.36     4037.15    160.97 o 
   3   0   1     3022.38     2965.20     84.28 o 
   5   0   1       27.44       36.70      6.81 o 
   7   0   1      283.38      236.64     13.23 o 
  11   0   1      143.97       95.69     69.72 o 
 -11   1   1       26.18        3.70     41.75 o 
 -10   1   1      449.92      389.37     32.23 o 
  -9   1   1      200.60      224.21     45.45 o 
  -8   1   1       11.53        8.06     13.10 o 
  -7   1   1      963.38      916.80     26.48 o 
  -6   1   1       92.58      112.92      8.77 o 
  -5   1   1       72.85       65.09      6.09 o 
  -4   1   1     1355.09     1304.23     30.24 o 
  -3   1   1     7403.32     7768.79    153.41 o 
  -2   1   1      107.53       68.79      3.48 o 
  -1   1   1       29.09       32.70      3.20 o 
   0   1   1     8655.29     8391.71    207.38 o 
   1   1   1       53.20       59.29      3.38 o 
   2   1   1    10167.60    10679.92    242.42 o 
   3   1   1     5984.24     6035.65    153.19 o 
   4   1   1    11135.53    10981.64    255.59 o 
   5   1   1       28.71       41.55      7.36 o 
   6   1   1     6087.63     6081.89    143.81 o 
   7   1   1       53.05       50.97     13.37 o 
   8   1   1       72.44       96.22     16.94 o 
   9   1   1      696.30      703.90     60.44 o 
  10   1   1        1.70        0.00     55.36 o 
  11   1   1       31.68       12.72     38.63 o 
 -11   2   1      308.93      285.39     48.79 o 
 -10   2   1     1580.94     1453.26    108.45 o 
  -9   2   1      415.98      427.98     19.47 o 
  -8   2   1      670.14      567.21     21.55 o 
  -7   2   1     2473.83     2423.52     57.05 o 
  -6   2   1     1489.17     1545.35     37.90 o 
  -5   2   1     7476.71     7291.38    145.45 o 
  -4   2   1        7.74       16.37      4.66 o 
  -3   2   1     5676.09     5608.93    111.78 o 
  -2   2   1      731.93      750.54     19.14 o 
  -1   2   1       80.51       76.66      5.07 o 
   0   2   1       64.38       71.86      3.57 o 
   1   2   1      897.46      854.36     19.51 o 
   2   2   1     3673.40     3998.99     84.86 o 
   3   2   1     4022.00     3869.21     97.20 o 
   4   2   1       27.16       35.26      3.86 o 
   5   2   1      146.61      167.24     10.85 o 
   6   2   1     6648.07     6380.04    150.96 o 
   7   2   1       18.89       21.76     11.39 o 
   8   2   1      724.31      694.67     33.05 o 
   9   2   1       83.89       39.34     18.47 o 
  10   2   1      148.99      128.24     42.64 o 
  11   2   1      323.56      266.41     58.01 o 
 -11   3   1      282.35      279.85     66.77 o 
 -10   3   1      518.35      451.40     32.58 o 
  -9   3   1       42.95       34.13     10.37 o 
  -8   3   1       18.62       33.85     13.99 o 
  -7   3   1     2578.48     2403.53     57.42 o 
  -6   3   1        0.95        6.62      9.34 o 
  -5   3   1      297.84      320.65     12.62 o 
  -4   3   1     2416.50     2461.21     48.75 o 
  -3   3   1     8424.39     8821.73    185.98 o 
  -2   3   1       15.14       17.32      4.25 o 
  -1   3   1    11948.85    11188.58    263.53 o 
   0   3   1     1974.98     1946.02     40.21 o 
   1   3   1    16469.23    15529.39    329.71 o 
   2   3   1    15556.84    15790.37    334.02 o 
   3   3   1     1678.84     1892.63     42.68 o 
   4   3   1    16239.93    16174.27    318.26 o 
   5   3   1     3440.90     3354.92     74.12 o 
   6   3   1     1335.82     1300.33     37.59 o 
   7   3   1       74.33       69.31     13.43 o 
   8   3   1        2.99        0.00     18.09 o 
   9   3   1     1628.25     1665.42     67.46 o 
  10   3   1        0.21        0.00     31.07 o 
  11   3   1       43.62      140.76     87.15 o 
 -11   4   1       80.79      132.69     55.00 o 
 -10   4   1      133.60      157.73     37.06 o 
  -9   4   1      412.69      405.59     22.16 o 
  -8   4   1      494.74      477.21     21.43 o 
  -7   4   1      755.08      726.62     28.45 o 
  -6   4   1        6.50       14.00      8.34 o 
  -5   4   1     2297.80     2344.21     50.51 o 
  -4   4   1       29.09       38.86      7.14 o 
  -3   4   1     6849.73     7100.35    141.76 o 
  -2   4   1    17561.83    17349.13    340.42 o 
  -1   4   1       55.64       52.75      6.00 o 
   0   4   1     6102.55     5909.89    129.66 o 
   1   4   1     4452.51     4650.17    100.48 o 
   2   4   1     1217.66     1333.43     32.23 o 
   3   4   1     9841.27    10483.43    208.20 o 
   4   4   1       18.08       30.25      7.50 o 
   5   4   1      797.79      804.03     28.28 o 
   6   4   1      771.71      706.95     21.02 o 
   7   4   1      378.76      345.10     20.98 o 
   8   4   1      711.70      605.33     38.03 o 
   9   4   1      261.24      255.11     29.04 o 
  10   4   1      363.79      481.48     43.22 o 
 -10   5   1       22.81       33.36     36.75 o 
  -9   5   1      559.70      542.37     30.51 o 
  -8   5   1     1728.40     1765.14     52.88 o 
  -7   5   1       46.56       24.73     12.52 o 
  -6   5   1      472.23      480.85     20.16 o 
  -5   5   1      548.82      613.16     19.25 o 
  -4   5   1     1301.60     1227.03     30.06 o 
  -3   5   1      563.85      582.71     18.28 o 
  -2   5   1     1783.63     1744.46     38.66 o 
  -1   5   1     3786.18     3769.45     77.22 o 
   0   5   1       59.67       76.73      6.89 o 
   1   5   1     9365.73     9547.86    201.29 o 
   2   5   1     4878.19     5109.35    111.71 o 
   3   5   1     4836.46     5430.45    110.23 o 
   4   5   1      176.97      217.91     11.14 o 
   5   5   1     1429.60     1381.51     33.91 o 
   6   5   1       13.87       10.54      9.86 o 
   7   5   1     2275.39     2237.31     53.79 o 
   8   5   1      439.18      378.40     31.96 o 
   9   5   1      135.16      134.40     35.54 o 
  10   5   1       48.17       20.92     41.47 o 
 -10   6   1      121.69      131.81     46.37 o 
  -9   6   1      462.71      518.10     47.36 o 
  -8   6   1       15.19       24.57     16.56 o 
  -7   6   1       76.25       87.37     14.08 o 
  -6   6   1     1391.72     1386.64     36.74 o 
  -5   6   1      764.59      741.64     27.35 o 
  -4   6   1     1061.42     1117.04     29.52 o 
  -3   6   1       96.39      102.42      9.76 o 
  -2   6   1     5296.08     5332.00    108.47 o 
  -1   6   1     1148.47     1119.91     27.86 o 
   0   6   1     6932.60     6894.11    156.68 o 
   1   6   1     1807.97     1634.53     37.72 o 
   2   6   1      263.37      252.65     13.67 o 
   3   6   1     5114.06     5344.53    118.15 o 
   4   6   1      846.60      912.89     38.20 o 
   5   6   1      917.11     1021.33     40.01 o 
   6   6   1      230.79      237.07     19.31 o 
   7   6   1      931.01      908.08     35.92 o 
   8   6   1      260.53      256.34     17.56 o 
   9   6   1      127.64      151.35     40.82 o 
  10   6   1      362.61      405.80     46.21 o 
 -10   7   1       21.54        1.29     47.31 o 
  -9   7   1      457.93      482.31     70.14 o 
  -8   7   1     1740.73     1743.12     64.52 o 
  -7   7   1       16.73       19.79     16.16 o 
  -6   7   1     1617.78     1593.28     44.30 o 
  -5   7   1      238.02      234.71     15.07 o 
  -4   7   1      989.23     1000.48     29.54 o 
  -3   7   1      717.54      738.38     24.18 o 
  -2   7   1     2826.17     2788.76     60.54 o 
  -1   7   1     7265.15     7109.29    143.93 o 
   0   7   1      220.99      179.03     11.50 o 
   1   7   1      524.21      541.11     20.06 o 
   2   7   1     1319.64     1433.30     36.04 o 
   3   7   1      233.05      236.62     13.75 o 
   4   7   1     1939.11     2006.03     50.00 o 
   5   7   1       27.10       17.17     12.08 o 
   6   7   1       43.00       42.98     14.08 o 
   7   7   1      809.16      785.54     31.92 o 
   8   7   1      985.76      884.80     37.75 o 
   9   7   1       15.42       67.15     70.06 o 
  -9   8   1       38.46       45.11     91.59 o 
  -8   8   1       17.40        5.56     23.10 o 
  -7   8   1        7.20       10.17     19.93 o 
  -6   8   1       63.61       61.15     17.12 o 
  -5   8   1     1240.47     1243.88     63.18 o 
  -4   8   1      989.21     1046.15     35.82 o 
  -3   8   1      228.63      215.39     15.07 o 
  -2   8   1     1269.52     1277.42     34.71 o 
  -1   8   1     2196.97     2231.73     51.37 o 
   0   8   1       38.13       37.92     10.78 o 
   1   8   1     5260.41     5193.03    115.27 o 
   2   8   1      886.86      856.37     28.05 o 
   3   8   1     6334.53     6328.27    138.63 o 
   4   8   1      902.67      973.28     42.36 o 
   5   8   1     4138.50     4223.97    122.10 o 
   6   8   1      107.38      103.78     17.73 o 
   7   8   1     1003.39      975.14     40.87 o 
   8   8   1        0.94        0.00     22.18 o 
   9   8   1       37.69       42.38     92.96 o 
  -8   9   1      253.21      295.17     97.74 o 
  -7   9   1       11.04        0.00     25.35 o 
  -6   9   1     1817.94     1777.96     54.24 o 
  -5   9   1      299.30      307.89     26.88 o 
  -4   9   1     1391.59     1377.13     50.82 o 
  -3   9   1        6.35        0.00     14.78 o 
  -2   9   1      864.07      829.30     30.89 o 
  -1   9   1      778.61      751.85     26.43 o 
   0   9   1      669.29      599.39     23.37 o 
   1   9   1      916.16      926.30     30.99 o 
   2   9   1     1035.85     1004.29     34.53 o 
   3   9   1      145.90      160.99     16.87 o 
   4   9   1      140.34      159.83     20.83 o 
   5   9   1      128.60      122.81     19.35 o 
   6   9   1        1.15       33.43     20.58 o 
   7   9   1       83.31       59.87     21.91 o 
   8   9   1       12.82       39.21     43.92 o 
  -8  10   1        2.83        6.16     36.83 o 
  -7  10   1      222.83      216.01     33.56 o 
  -6  10   1       17.85       89.18     29.75 o 
  -5  10   1       86.94       57.61     24.42 o 
  -4  10   1       42.50       60.14     21.55 o 
  -3  10   1       85.99       90.33     19.09 o 
  -2  10   1      437.33      470.04     36.73 o 
  -1  10   1      151.80      180.90     22.06 o 
   0  10   1     1293.44     1266.03     48.19 o 
   1  10   1      624.03      584.40     27.68 o 
   2  10   1      252.01      265.31     21.00 o 
   3  10   1     1891.56     2015.76     56.42 o 
   4  10   1        0.14       40.22     21.06 o 
   5  10   1     2902.02     2907.20     87.43 o 
   6  10   1        2.96        0.00     25.77 o 
   7  10   1        3.75       10.83     28.33 o 
   8  10   1      141.43      232.73     47.29 o 
  -7  11   1        2.97       11.51     33.74 o 
  -6  11   1      767.18      675.86     66.18 o 
  -5  11   1       24.32       36.31     32.82 o 
  -4  11   1     1262.11     1249.62     53.45 o 
  -3  11   1      590.56      626.42     35.16 o 
  -2  11   1      227.26      214.57     23.27 o 
  -1  11   1     1923.41     1740.12     57.98 o 
   0  11   1      104.09       68.01     21.10 o 
   1  11   1        7.34        3.52     19.33 o 
   2  11   1       22.95        0.00     20.54 o 
   3  11   1        2.29       29.92     23.95 o 
   4  11   1      216.41      225.60     27.18 o 
   5  11   1       40.31       25.71     33.42 o 
   6  11   1      171.50      122.15     33.06 o 
   7  11   1      188.10      174.81     35.91 o 
  -6  12   1        0.42        0.00     37.98 o 
  -5  12   1      124.14      139.45     37.34 o 
  -4  12   1      672.55      577.16     38.27 o 
  -3  12   1       11.28        9.48     24.99 o 
  -2  12   1      165.68      182.44     26.56 o 
  -1  12   1      175.97      197.35     23.47 o 
   0  12   1      648.33      631.13     36.41 o 
   1  12   1      617.25      634.03     35.64 o 
   2  12   1      601.80      573.61     75.22 o 
   3  12   1      424.77      443.63     38.49 o 
   4  12   1      244.25      288.03     71.80 o 
   5  12   1      586.52      475.02     44.55 o 
   6  12   1      100.30        4.37    119.96 o 
  -4  13   1        0.40       11.46     71.24 o 
  -3  13   1      367.18      494.79     45.75 o 
  -2  13   1       68.07      106.04     37.15 o 
  -1  13   1     1762.52     1566.61     71.65 o 
   0  13   1      474.27      501.08     64.84 o 
   1  13   1       10.30       37.81     47.85 o 
   2  13   1      145.45       99.13     36.72 o 
   3  13   1       13.81        0.00     39.73 o 
   4  13   1        8.14        0.00     89.54 o 
  -2  14   1      236.82      180.71     45.19 o 
  -1  14   1       22.79       52.98     40.05 o 
   0  14   1      551.64      564.30     73.08 o 
   1  14   1      117.48      127.29     64.40 o 
 -10   0   2      769.19      708.61     51.35 o 
  -8   0   2      739.95      627.94     62.14 o 
  -6   0   2     2198.69     2065.26     71.16 o 
  -4   0   2     2387.99     2413.34     70.18 o 
  -2   0   2    17163.62    17119.96    638.58 o 
   0   0   2      190.50       71.47      7.20 o 
   2   0   2     4022.10     4014.62    128.12 o 
   4   0   2     2063.78     1984.54     90.62 o 
   6   0   2     8657.34     8307.92    348.95 o 
   8   0   2     3421.99     3353.97    225.56 o 
  10   0   2      888.84      957.59    114.15 o 
 -11   1   2       34.18        0.00     38.58 o 
 -10   1   2      399.91      396.11     19.63 o 
  -9   1   2        5.28        0.00     14.70 o 
  -8   1   2      268.42      283.03     15.25 o 
  -7   1   2     1214.41     1290.60     29.89 o 
  -6   1   2      160.64      163.98     10.06 o 
  -5   1   2    10387.69    10809.71    214.21 o 
  -4   1   2     1403.34     1517.49     38.09 o 
  -3   1   2    16447.29    16634.72    326.90 o 
  -2   1   2     1511.47     1545.45     34.02 o 
  -1   1   2    22604.42    21168.43    445.65 o 
   0   1   2      709.71      786.49     17.89 o 
   1   1   2     7968.89     7505.01    147.42 o 
   2   1   2    22924.14    21879.09    427.05 o 
   3   1   2      142.33      142.66     10.56 o 
   4   1   2     5605.67     5664.77    132.72 o 
   5   1   2      304.58      299.36     19.82 o 
   6   1   2      431.87      442.85     19.52 o 
   7   1   2       27.79       33.49      8.44 o 
   8   1   2       40.17       46.01     12.20 o 
   9   1   2      111.09      146.27     58.10 o 
  10   1   2       54.91       52.40     57.41 o 
  11   1   2      221.53      127.54     55.34 o 
 -11   2   2       19.03       28.96    128.84 o 
 -10   2   2      354.54      410.92     25.91 o 
  -9   2   2      168.27      178.17     22.82 o 
  -8   2   2      514.58      463.03     20.73 o 
  -7   2   2     2525.78     2537.91     55.00 o 
  -6   2   2     1357.04     1319.99     31.44 o 
  -5   2   2     1038.24      981.39     25.74 o 
  -4   2   2       13.71       13.58      4.89 o 
  -3   2   2      321.26      320.75     11.93 o 
  -2   2   2     3558.95     3775.34     95.61 o 
  -1   2   2       10.96        3.59      3.36 o 
   0   2   2     4237.38     4009.35     91.28 o 
   1   2   2      620.73      603.19     18.73 o 
   2   2   2       29.63       43.04      4.05 o 
   3   2   2      174.91      171.47      8.67 o 
   4   2   2     1210.32     1104.76     41.65 o 
   5   2   2     6704.48     6821.04    191.96 o 
   6   2   2     2312.46     2323.88     66.37 o 
   7   2   2     1022.22     1088.32     38.81 o 
   8   2   2      931.72      926.22     39.92 o 
   9   2   2     1726.37     1461.92     58.79 o 
  10   2   2      822.49      801.72     74.82 o 
  11   2   2       51.27       70.52     58.78 o 
 -11   3   2      122.30       53.25     44.08 o 
 -10   3   2      343.58      386.72     32.63 o 
  -9   3   2       49.51       61.72     14.17 o 
  -8   3   2      102.71      107.44     12.35 o 
  -7   3   2       26.63       15.35      9.04 o 
  -6   3   2      188.70      193.37     10.57 o 
  -5   3   2     1952.59     2054.44     44.49 o 
  -4   3   2     2744.32     2706.16     56.56 o 
  -3   3   2    11400.36    11428.88    288.82 o 
  -2   3   2       30.64       27.93      5.10 o 
  -1   3   2     4640.43     4747.52    110.78 o 
   0   3   2     3642.77     3541.29     76.40 o 
   1   3   2     2206.29     2276.91     55.09 o 
   2   3   2    16633.91    17113.48    357.67 o 
   3   3   2      255.85      260.93     13.89 o 
   4   3   2     3774.41     3877.81     78.83 o 
   5   3   2        3.14        0.00      9.89 o 
   6   3   2      334.21      347.02     17.34 o 
   7   3   2       18.60        4.29     13.53 o 
   8   3   2      170.75      172.61     20.41 o 
   9   3   2       39.07       13.01     19.85 o 
  10   3   2        3.63       63.15     42.85 o 
  11   3   2      150.74      111.48     56.81 o 
 -11   4   2       88.56       68.61     65.31 o 
 -10   4   2      336.03      308.78     33.85 o 
  -9   4   2      213.49      236.98     19.43 o 
  -8   4   2     1066.65     1063.32     39.18 o 
  -7   4   2     1193.16     1173.23     34.19 o 
  -6   4   2      154.01      174.23     11.36 o 
  -5   4   2      211.93      189.66     11.27 o 
  -4   4   2     2999.37     3036.47     68.38 o 
  -3   4   2     1120.08     1084.42     27.65 o 
  -2   4   2     6429.35     6695.47    154.36 o 
  -1   4   2      126.15      117.68      6.88 o 
   0   4   2      990.21      938.16     23.36 o 
   1   4   2    13174.37    13251.63    277.71 o 
   2   4   2      722.75      785.65     21.29 o 
   3   4   2     7583.47     8173.60    163.01 o 
   4   4   2     4646.09     4680.13    100.96 o 
   5   4   2     1431.20     1554.53     44.25 o 
   6   4   2     2602.08     2633.32     68.19 o 
   7   4   2      263.92      188.88     18.02 o 
   8   4   2     1388.04     1304.19     57.27 o 
   9   4   2      294.77      236.32     28.00 o 
  10   4   2       68.02       43.25     45.10 o 
 -10   5   2        1.92       14.81     31.41 o 
  -9   5   2      360.26      336.36     44.00 o 
  -8   5   2     1531.84     1568.34     47.04 o 
  -7   5   2      748.31      710.24     25.68 o 
  -6   5   2     6486.22     6628.13    135.12 o 
  -5   5   2       52.11       88.42     10.27 o 
  -4   5   2     1177.54     1135.53     28.78 o 
  -3   5   2     1243.04     1187.75     28.80 o 
  -2   5   2      614.16      675.88     19.07 o 
  -1   5   2      842.19      889.68     24.09 o 
   0   5   2     2564.86     2624.57     55.07 o 
   1   5   2      150.54      177.30      9.05 o 
   2   5   2     1236.82     1142.29     29.72 o 
   3   5   2      859.16      734.41     22.78 o 
   4   5   2     3345.64     3324.35     73.76 o 
   5   5   2      119.16      121.69     13.11 o 
   6   5   2      672.74      701.48     27.46 o 
   7   5   2     1582.56     1550.72     51.83 o 
   8   5   2      616.13      560.72     37.01 o 
   9   5   2      190.86      256.08     41.24 o 
  10   5   2      523.20      466.19     45.42 o 
 -10   6   2       20.47        1.06     38.52 o 
  -9   6   2      637.20      669.10     43.03 o 
  -8   6   2      906.60      870.85     35.06 o 
  -7   6   2        7.35       11.27     13.56 o 
  -6   6   2     1144.65     1198.64     35.43 o 
  -5   6   2      201.67      198.98     13.28 o 
  -4   6   2     2514.31     2554.84     56.17 o 
  -3   6   2      159.61      160.72     11.03 o 
  -2   6   2     4023.02     3887.40     85.51 o 
  -1   6   2      183.22      208.79     12.01 o 
   0   6   2     4222.95     4053.44     95.16 o 
   1   6   2     3295.10     3301.00     69.49 o 
   2   6   2     3229.05     3094.68     70.76 o 
   3   6   2     7621.11     7884.81    168.57 o 
   4   6   2       38.97       48.20      9.65 o 
   5   6   2       64.44       64.76     11.89 o 
   6   6   2      337.24      321.86     15.98 o 
   7   6   2      262.03      223.27     31.69 o 
   8   6   2      246.36      264.56     32.37 o 
   9   6   2       16.26       33.85     28.86 o 
  10   6   2       28.97        0.00     49.68 o 
 -10   7   2      103.39      118.27     43.77 o 
  -9   7   2      822.46      793.89     57.92 o 
  -8   7   2       33.89       25.49     19.57 o 
  -7   7   2     1900.03     1829.83     58.91 o 
  -6   7   2       90.20      104.96     16.34 o 
  -5   7   2       13.40       22.05     12.34 o 
  -4   7   2       76.32       85.99     12.27 o 
  -3   7   2     2256.46     2381.12     53.40 o 
  -2   7   2      219.27      211.97     12.77 o 
  -1   7   2      722.12      697.66     22.42 o 
   0   7   2     2448.44     2472.81     54.45 o 
   1   7   2     1145.62     1172.08     30.95 o 
   2   7   2     1992.34     1958.00     45.79 o 
   3   7   2      741.14      818.78     40.59 o 
   4   7   2       31.53       23.69     11.49 o 
   5   7   2      792.02      915.60     40.92 o 
   6   7   2       72.93      125.36     17.44 o 
   7   7   2     3128.25     3189.01     89.99 o 
   8   7   2      181.71      192.65     25.03 o 
   9   7   2     1024.51     1112.01     94.95 o 
  -9   8   2       22.46       19.77     27.48 o 
  -8   8   2       97.24       71.06     28.43 o 
  -7   8   2       99.17       76.22     22.86 o 
  -6   8   2      743.25      764.21     41.36 o 
  -5   8   2      404.93      451.42     22.41 o 
  -4   8   2     2278.51     2360.21     56.32 o 
  -3   8   2       61.37       68.69     12.95 o 
  -2   8   2     5362.25     5289.86    109.52 o 
  -1   8   2      244.32      234.22     14.24 o 
   0   8   2     7238.36     6991.13    142.36 o 
   1   8   2     1103.00     1072.71     31.33 o 
   2   8   2      594.64      587.54     22.11 o 
   3   8   2      296.51      291.13     18.72 o 
   4   8   2      186.77      210.76     20.95 o 
   5   8   2      346.48      402.53     21.38 o 
   6   8   2       40.84       27.05     16.21 o 
   7   8   2        1.09        2.79     18.79 o 
   8   8   2        4.42       18.80     22.70 o 
   9   8   2       23.90      258.37    110.04 o 
  -9   9   2      146.81      128.55     44.96 o 
  -8   9   2        0.28        1.41     30.91 o 
  -7   9   2      130.93      118.29     28.86 o 
  -6   9   2      118.30       89.53     24.11 o 
  -5   9   2      388.74      395.88     23.80 o 
  -4   9   2      404.22      408.79     22.27 o 
  -3   9   2     1097.66     1059.28     43.22 o 
  -2   9   2      806.14      814.58     30.84 o 
  -1   9   2      248.20      223.96     17.42 o 
   0   9   2       20.41        5.34     11.86 o 
   1   9   2        1.45        0.00     15.04 o 
   2   9   2      184.49      194.61     20.18 o 
   3   9   2      348.43      398.46     23.00 o 
   4   9   2        8.14        7.82     16.23 o 
   5   9   2     3435.00     3496.92     89.85 o 
   6   9   2        1.04        3.96     19.66 o 
   7   9   2      905.89      833.15     40.58 o 
   8   9   2        0.48        0.00     39.21 o 
  -8  10   2      255.94      219.62     41.06 o 
  -7  10   2      119.28      113.66     32.36 o 
  -6  10   2      688.58      665.87     42.35 o 
  -5  10   2       17.18        0.00     24.48 o 
  -4  10   2     2780.44     2739.17     91.83 o 
  -3  10   2       15.43       13.69     19.23 o 
  -2  10   2     1603.36     1592.63     89.68 o 
  -1  10   2       67.30       64.02     16.00 o 
   0  10   2      919.34      899.84     35.50 o 
   1  10   2      235.23      232.69     19.01 o 
   2  10   2        8.19       10.72     16.42 o 
   3  10   2      830.05      821.87     34.78 o 
   4  10   2      463.25      419.14     27.95 o 
   5  10   2       45.31       18.72     23.57 o 
   6  10   2       29.85       47.85     27.88 o 
   7  10   2        5.69        0.00     29.05 o 
  -7  11   2       64.30       90.44     41.03 o 
  -6  11   2      260.32      279.67     34.94 o 
  -5  11   2      370.83      322.46     33.96 o 
  -4  11   2       34.60       17.22     24.21 o 
  -3  11   2        8.94       17.58     22.99 o 
  -2  11   2      268.29      239.94     26.71 o 
  -1  11   2       84.59       87.76     20.23 o 
   0  11   2      464.84      451.90     27.88 o 
   1  11   2        0.98        0.00     28.48 o 
   2  11   2     1441.09     1481.47     61.61 o 
   3  11   2      723.62      722.83     44.99 o 
   4  11   2      346.01      329.09     33.06 o 
   5  11   2     1815.16     1914.31     88.73 o 
   6  11   2      105.02      104.76     32.71 o 
   7  11   2       28.11        0.00     42.69 o 
  -6  12   2       90.01      197.27     54.00 o 
  -5  12   2      485.04      506.20     43.62 o 
  -4  12   2      120.14       49.78     34.89 o 
  -3  12   2       17.02       31.82     39.33 o 
  -2  12   2      384.97      384.52     52.53 o 
  -1  12   2      311.87      319.88     25.34 o 
   0  12   2      306.81      283.48     26.34 o 
   1  12   2       63.73       48.10     24.63 o 
   2  12   2       38.57        8.18     27.00 o 
   3  12   2      755.62      797.39     85.93 o 
   4  12   2      127.04      124.64     49.56 o 
   5  12   2      400.53      275.16     68.81 o 
  -4  13   2       16.15       99.57     47.04 o 
  -3  13   2       74.67       82.31     38.64 o 
  -2  13   2      284.42      242.73     39.12 o 
  -1  13   2      544.14      473.96     47.19 o 
   0  13   2      355.40      401.12     39.45 o 
   1  13   2      375.62      324.64     40.01 o 
   2  13   2     1336.81     1112.60    126.27 o 
   3  13   2       81.68       94.15     54.51 o 
   4  13   2      204.68      266.40     74.63 o 
  -1  14   2      116.68      110.13     53.54 o 
   0  14   2        7.57       41.36     57.26 o 
   1  14   2       63.18       65.98     81.34 o 
 -11   0   3       82.17        0.00     54.00 o 
  -9   0   3        2.94        1.98     23.14 o 
  -7   0   3      374.42      351.37     29.99 o 
  -5   0   3     1197.35     1260.61     47.41 o 
  -3   0   3     9547.49     9759.92    277.94 o 
  -1   0   3   109255.17    67000.71   1857.98 o 
   1   0   3    59923.28    44576.80   1235.18 o 
   3   0   3     5455.05     5678.85    210.75 o 
   5   0   3     1569.45     1611.75    154.47 o 
   7   0   3       30.07       20.07     25.40 o 
   9   0   3      338.45      301.43     69.03 o 
  11   0   3       21.22       12.30     92.27 o 
 -11   1   3        8.46       44.85     40.59 o 
 -10   1   3      150.61      178.91     20.21 o 
  -9   1   3      722.82      720.31     32.37 o 
  -8   1   3     1266.07     1302.17     43.20 o 
  -7   1   3        2.18        0.00      8.75 o 
  -6   1   3     5751.19     5386.09    117.31 o 
  -5   1   3       10.45        5.32      5.98 o 
  -4   1   3       12.47       21.07      7.09 o 
  -3   1   3      188.11      194.33     13.76 o 
  -2   1   3     1356.92     1421.46     31.86 o 
  -1   1   3     1386.20     1598.85     41.76 o 
   0   1   3     1996.28     2064.13     45.07 o 
   1   1   3    11884.38    12017.36    289.08 o 
   2   1   3    14038.17    13879.82    271.71 o 
   3   1   3       45.20       53.19      4.08 o 
   4   1   3      439.64      463.21     19.05 o 
   5   1   3      620.75      618.21     31.33 o 
   6   1   3     1171.08     1004.65     39.98 o 
   7   1   3      750.99      759.50     26.12 o 
   8   1   3     1756.88     1496.90     92.44 o 
   9   1   3        0.89       36.23     56.73 o 
  10   1   3     2165.91     1970.41    152.08 o 
  11   1   3       12.32        0.00     63.91 o 
 -11   2   3       87.04      101.68     44.47 o 
 -10   2   3      235.14      262.30     26.16 o 
  -9   2   3      201.07      244.01     17.95 o 
  -8   2   3        7.16       23.60     12.65 o 
  -7   2   3        6.05       15.67      9.26 o 
  -6   2   3        9.55        6.71      8.18 o 
  -5   2   3      507.14      540.47     17.63 o 
  -4   2   3     2747.08     2595.44     54.28 o 
  -3   2   3     1533.26     1607.37     37.16 o 
  -2   2   3     3348.30     3241.92     76.12 o 
  -1   2   3     5352.45     5560.21    110.64 o 
   0   2   3      886.83      740.01     16.74 o 
   1   2   3    19803.99    18674.44    389.68 o 
   2   2   3     1042.20     1172.50     27.05 o 
   3   2   3    16294.68    16634.84    393.99 o 
   4   2   3     7604.07     8262.65    253.86 o 
   5   2   3     2866.45     2826.63    124.02 o 
   6   2   3       41.17       50.47     12.13 o 
   7   2   3      434.54      396.21     23.72 o 
   8   2   3      701.29      670.14     30.89 o 
   9   2   3       23.25       43.63     32.12 o 
  10   2   3      202.91      186.98     49.14 o 
  11   2   3      117.40      118.34     55.98 o 
 -11   3   3      143.30      131.13     48.63 o 
 -10   3   3      323.33      307.65     22.00 o 
  -9   3   3      198.97      190.95     17.91 o 
  -8   3   3       19.71       18.79     12.82 o 
  -7   3   3     1426.51     1470.49     36.36 o 
  -6   3   3      185.19      171.35     10.82 o 
  -5   3   3     1926.98     1925.16     42.49 o 
  -4   3   3     4697.85     4834.39    105.54 o 
  -3   3   3     2939.22     2916.40     60.40 o 
  -2   3   3      673.84      649.10     23.13 o 
  -1   3   3     2907.33     2842.55     57.96 o 
   0   3   3     2312.40     2394.82     62.64 o 
   1   3   3        6.07        5.99      3.07 o 
   2   3   3     1034.49     1148.34     28.09 o 
   3   3   3       14.70       23.09      8.66 o 
   4   3   3     2764.40     3056.38     67.99 o 
   5   3   3     6572.31     7037.03    293.73 o 
   6   3   3      173.41      157.04     12.31 o 
   7   3   3     4590.07     4512.59    120.04 o 
   8   3   3       47.20       63.24     31.50 o 
   9   3   3       39.80       36.53     40.21 o 
  10   3   3      139.35      123.72     60.49 o 
 -11   4   3       45.91       22.02     36.62 o 
 -10   4   3       80.42       81.96     18.81 o 
  -9   4   3      458.65      446.77     39.46 o 
  -8   4   3      530.45      506.93     23.77 o 
  -7   4   3        5.77        6.68     10.80 o 
  -6   4   3      611.54      645.78     22.05 o 
  -5   4   3      768.43      795.60     22.89 o 
  -4   4   3     9701.52    10004.35    199.56 o 
  -3   4   3    12480.09    13101.52    275.82 o 
  -2   4   3      497.40      474.41     14.80 o 
  -1   4   3       16.86       26.19      4.95 o 
   0   4   3      724.40      624.81     16.81 o 
   1   4   3      485.54      509.00     15.97 o 
   2   4   3     1840.13     2136.57     53.02 o 
   3   4   3     1539.04     1501.79     34.45 o 
   4   4   3     3562.53     3612.89     84.80 o 
   5   4   3      310.90      325.43     13.30 o 
   6   4   3     1720.01     1706.78     61.38 o 
   7   4   3     1257.32     1149.88     43.52 o 
   8   4   3     1100.13     1138.48     52.29 o 
   9   4   3       75.35       68.44     23.28 o 
  10   4   3        6.45       25.94     45.53 o 
 -10   5   3      123.11      110.80     26.95 o 
  -9   5   3       82.05      121.14     22.39 o 
  -8   5   3      318.40      301.06     20.03 o 
  -7   5   3       54.00       47.13     13.22 o 
  -6   5   3      702.90      683.46     23.84 o 
  -5   5   3       58.11       55.97      9.89 o 
  -4   5   3     3606.62     3751.46     78.34 o 
  -3   5   3     7626.54     7427.43    140.16 o 
  -2   5   3     5230.05     5367.70    115.72 o 
  -1   5   3     4689.84     4424.27     90.03 o 
   0   5   3     1456.55     1507.63     33.75 o 
   1   5   3       46.11       80.50      7.23 o 
   2   5   3     7809.68     7806.14    156.26 o 
   3   5   3      272.50      271.07     14.24 o 
   4   5   3       70.69       90.80     10.82 o 
   5   5   3      329.11      363.92     18.92 o 
   6   5   3      892.53      826.78     33.15 o 
   7   5   3      661.91      638.46     32.00 o 
   8   5   3      583.50      564.93     33.23 o 
   9   5   3      378.41      390.02     33.43 o 
  10   5   3       31.72       19.64     77.58 o 
 -10   6   3      254.80      246.37     43.84 o 
  -9   6   3      582.85      674.27     39.27 o 
  -8   6   3       41.53       27.27     18.45 o 
  -7   6   3      150.98      167.30     17.23 o 
  -6   6   3      850.09      818.22     33.39 o 
  -5   6   3      120.99      117.91     12.43 o 
  -4   6   3      288.44      278.50     15.37 o 
  -3   6   3     1182.66     1144.07     29.71 o 
  -2   6   3     1084.17     1015.54     26.79 o 
  -1   6   3       28.44       28.91      8.97 o 
   0   6   3      596.83      574.67     25.56 o 
   1   6   3        5.50       15.00      7.33 o 
   2   6   3       33.82       39.60      7.32 o 
   3   6   3      116.94      111.25      9.64 o 
   4   6   3     1561.55     1665.96     45.14 o 
   5   6   3      707.23      755.98     27.07 o 
   6   6   3     2837.83     2966.70     75.94 o 
   7   6   3     1310.33     1246.70     37.55 o 
   8   6   3       34.00        8.70     22.12 o 
   9   6   3      325.37      310.87     39.45 o 
  10   6   3      142.80      158.20     63.57 o 
 -10   7   3       24.10        0.00     48.25 o 
  -9   7   3       10.31       35.81     25.38 o 
  -8   7   3      259.40      255.63     29.48 o 
  -7   7   3        0.01       17.48     17.62 o 
  -6   7   3      472.16      476.45     23.73 o 
  -5   7   3     2184.58     2139.75     51.45 o 
  -4   7   3      416.11      444.21     18.76 o 
  -3   7   3     1725.46     1739.49     41.93 o 
  -2   7   3     2005.81     1986.68     48.68 o 
  -1   7   3       65.74       58.60      9.69 o 
   0   7   3    10108.00     9871.79    197.21 o 
   1   7   3     1652.55     1562.50     37.88 o 
   2   7   3     9174.49     9052.84    182.55 o 
   3   7   3        5.06       14.09      9.66 o 
   4   7   3      399.76      383.77     30.55 o 
   5   7   3      328.70      336.69     17.54 o 
   6   7   3      143.51      141.94     15.62 o 
   7   7   3       32.01       21.22     16.33 o 
   8   7   3      625.35      604.76     42.16 o 
   9   7   3      258.21      325.94    102.44 o 
  -9   8   3      272.37      245.61     32.38 o 
  -8   8   3       47.96      103.27     31.77 o 
  -7   8   3     1830.88     1747.35     61.22 o 
  -6   8   3       67.66       73.08     19.90 o 
  -5   8   3     1150.13     1127.98     38.51 o 
  -4   8   3      129.45      171.66     16.57 o 
  -3   8   3       45.94       44.38     12.67 o 
  -2   8   3     2233.09     2087.67     49.39 o 
  -1   8   3       18.50        9.13     10.52 o 
   0   8   3      198.20      203.72     12.48 o 
   1   8   3      132.53      131.41     12.58 o 
   2   8   3      818.26      823.47     30.19 o 
   3   8   3     1319.40     1271.10     41.34 o 
   4   8   3      142.52      157.57     15.37 o 
   5   8   3        4.07        0.00     14.82 o 
   6   8   3        3.59       13.94     16.40 o 
   7   8   3      496.69      494.73     27.81 o 
   8   8   3       88.62       75.68     38.06 o 
   9   8   3      763.06      616.67     99.11 o 
  -8   9   3      270.61      293.61     37.70 o 
  -7   9   3      190.40      215.31     39.63 o 
  -6   9   3      170.84      172.20     26.43 o 
  -5   9   3       42.77       35.68     17.17 o 
  -4   9   3       61.09      106.29     17.69 o 
  -3   9   3      943.80      911.12     41.46 o 
  -2   9   3      999.42     1021.79     40.66 o 
  -1   9   3      735.75      683.47     37.47 o 
   0   9   3     4897.50     4784.74    101.54 o 
   1   9   3      398.33      381.61     19.35 o 
   2   9   3     1917.50     1857.54     50.15 o 
   3   9   3       43.61       62.71     16.25 o 
   4   9   3     2380.77     2352.81     64.97 o 
   5   9   3        7.97        0.00     18.54 o 
   6   9   3       53.06       68.84     30.58 o 
   7   9   3       32.06       64.01     40.17 o 
   8   9   3       94.75       38.34     57.76 o 
  -8  10   3       46.96        0.00     31.94 o 
  -7  10   3      168.18      171.84     40.50 o 
  -6  10   3      149.49      169.81     28.65 o 
  -5  10   3     2706.08     2731.01    107.56 o 
  -4  10   3      191.79      216.02     30.90 o 
  -3  10   3      867.57      841.78     40.49 o 
  -2  10   3      181.74      173.89     22.02 o 
  -1  10   3       57.14       45.84     15.49 o 
   0  10   3      255.77      236.78     28.13 o 
   1  10   3     2064.45     2035.90     63.95 o 
   2  10   3       15.27        4.26     17.62 o 
   3  10   3      149.33      148.19     33.35 o 
   4  10   3      277.31      273.53     24.42 o 
   5  10   3      868.93      856.10     45.85 o 
   6  10   3      250.86      216.25     33.14 o 
   7  10   3        5.44       53.04     30.20 o 
  -7  11   3        9.58       55.20     66.83 o 
  -6  11   3        1.85      113.46     92.27 o 
  -5  11   3      298.61      296.37     44.53 o 
  -4  11   3       92.42       70.07     34.16 o 
  -3  11   3      290.09      280.51     37.55 o 
  -2  11   3      438.67      445.07     55.42 o 
  -1  11   3       27.95        9.42     17.62 o 
   0  11   3      901.28      865.10     41.54 o 
   1  11   3        4.89        0.00     27.36 o 
   2  11   3      403.11      444.85     38.01 o 
   3  11   3      111.42       94.22     33.77 o 
   4  11   3      844.54      985.14     66.75 o 
   5  11   3      380.33      462.80     39.77 o 
   6  11   3       11.35        0.00     49.65 o 
  -6  12   3        6.95        0.00     47.25 o 
  -5  12   3      327.40      334.55     45.56 o 
  -4  12   3       95.59       90.31     34.59 o 
  -3  12   3      317.37      298.20     35.27 o 
  -2  12   3     1724.14     1601.90     67.97 o 
  -1  12   3      511.54      438.11     35.54 o 
   0  12   3      227.09      154.54     24.75 o 
   1  12   3       13.32        0.00     21.50 o 
   2  12   3      423.89      395.90     38.55 o 
   3  12   3        2.81        0.00     44.58 o 
   4  12   3       60.10       42.24     41.59 o 
   5  12   3      176.12      117.05     91.93 o 
  -4  13   3        2.06        6.61     40.80 o 
  -3  13   3      162.74      147.52     47.35 o 
  -2  13   3      199.27      210.85     56.43 o 
  -1  13   3       12.47        0.00     33.99 o 
   0  13   3      239.53      181.63    128.84 o 
   1  13   3      243.48      153.11     80.88 o 
   2  13   3       18.34        0.00     72.45 o 
   3  13   3      125.69       17.79     48.83 o 
   4  13   3       26.42        0.00     48.16 o 
   0  14   3       10.45        0.00     65.27 o 
 -10   0   4       29.24       49.85     32.30 o 
  -8   0   4     1065.07      984.12     47.25 o 
  -6   0   4    10652.59    10694.40    301.13 o 
  -4   0   4      964.17      873.07     29.78 o 
  -2   0   4     6294.37     6954.81    223.01 o 
   0   0   4    24709.59    24070.65    668.25 o 
   2   0   4       55.73       78.62      8.05 o 
   4   0   4      210.17      213.21     12.60 o 
   6   0   4       30.83       42.43     24.80 o 
   8   0   4      121.66       82.70     49.90 o 
  10   0   4      361.51      343.80     92.27 o 
 -11   1   4      176.43      181.88     25.48 o 
 -10   1   4      108.82      131.20     23.11 o 
  -9   1   4       41.40       37.38     19.76 o 
  -8   1   4       75.88       85.40     13.68 o 
  -7   1   4      356.01      359.63     18.44 o 
  -6   1   4      620.35      584.58     18.92 o 
  -5   1   4      775.38      848.47     22.07 o 
  -4   1   4      489.87      489.21     14.67 o 
  -3   1   4     3945.74     3851.08     90.24 o 
  -2   1   4      783.00      815.05     21.92 o 
  -1   1   4     4971.74     5388.08    136.48 o 
   0   1   4    20177.56    20763.03    437.69 o 
   1   1   4     7413.81     7960.93    155.79 o 
   2   1   4      165.99      182.63      9.52 o 
   3   1   4     2585.29     2620.08     58.24 o 
   4   1   4      292.16      344.84     11.45 o 
   5   1   4     9629.06    10110.15    270.43 o 
   6   1   4      465.62      439.18     18.49 o 
   7   1   4     1725.52     1704.79     47.05 o 
   8   1   4      187.03      121.89     39.02 o 
   9   1   4      186.10      123.16     47.18 o 
  10   1   4      237.08      349.05     62.32 o 
 -11   2   4      105.93      151.53     36.35 o 
 -10   2   4       18.34       31.82     17.49 o 
  -9   2   4      945.55      949.19     41.92 o 
  -8   2   4      135.87      157.20     15.59 o 
  -7   2   4       95.40       89.00     11.25 o 
  -6   2   4     2680.31     2645.68     60.53 o 
  -5   2   4       15.76        8.89      7.06 o 
  -4   2   4     4395.20     4405.42     89.57 o 
  -3   2   4     2948.65     3065.66     67.85 o 
  -2   2   4     2942.62     2940.24     69.33 o 
  -1   2   4     9243.72     9517.22    188.17 o 
   0   2   4     5455.14     5476.43    117.22 o 
   1   2   4      247.37      198.62      9.98 o 
   2   2   4      459.61      475.74     14.49 o 
   3   2   4     9048.56     8928.72    204.62 o 
   4   2   4      164.93      177.84      8.92 o 
   5   2   4      540.70      515.28     39.84 o 
   6   2   4        6.39       11.34     11.09 o 
   7   2   4     2102.40     2136.23     89.31 o 
   8   2   4       72.40       68.45     21.73 o 
   9   2   4      112.60        6.15     69.03 o 
  10   2   4      233.60       93.18     49.06 o 
 -11   3   4      505.25      450.12     45.10 o 
 -10   3   4       21.58       11.99     18.75 o 
  -9   3   4      221.58      224.87     20.48 o 
  -8   3   4     1038.56     1050.53     42.14 o 
  -7   3   4        4.22        0.00     10.30 o 
  -6   3   4     1399.90     1405.67     34.35 o 
  -5   3   4      460.70      462.28     16.89 o 
  -4   3   4        9.93       23.25      6.37 o 
  -3   3   4      850.86      867.46     25.10 o 
  -2   3   4     1085.03     1245.91     27.75 o 
  -1   3   4      373.25      413.14     11.93 o 
   0   3   4    12399.58    12292.01    261.06 o 
   1   3   4     1797.59     1918.66     43.86 o 
   2   3   4     2946.90     2679.32     64.62 o 
   3   3   4    17905.16    18747.79    391.49 o 
   4   3   4     1918.06     2229.05     64.18 o 
   5   3   4     6996.68     7239.65    216.60 o 
   6   3   4      149.88      144.18     14.28 o 
   7   3   4      703.27      713.35     31.36 o 
   8   3   4      929.80      887.37     36.17 o 
   9   3   4        3.81        0.00     46.82 o 
  10   3   4      348.36      285.95     55.76 o 
 -11   4   4       59.93       31.31     37.33 o 
 -10   4   4      139.30      159.09     29.65 o 
  -9   4   4      136.28      132.46     19.66 o 
  -8   4   4       70.13       68.51     14.61 o 
  -7   4   4        5.13       34.67     12.22 o 
  -6   4   4        6.68       23.28     10.17 o 
  -5   4   4     2671.34     2706.94     58.71 o 
  -4   4   4     6425.17     6590.47    133.23 o 
  -3   4   4     1123.60     1150.31     29.45 o 
  -2   4   4     5755.40     6079.63    122.26 o 
  -1   4   4     9454.13     9409.02    186.94 o 
   0   4   4      139.88      135.75      9.89 o 
   1   4   4      635.80      569.86     33.81 o 
   2   4   4     4566.41     4382.25     91.51 o 
   3   4   4      821.33      850.83     40.58 o 
   4   4   4     1526.57     1505.73     43.46 o 
   5   4   4      183.46      217.17     16.40 o 
   6   4   4       37.29       38.59     13.34 o 
   7   4   4      604.97      572.65     27.51 o 
   8   4   4       41.15       46.83     19.87 o 
   9   4   4      375.81      383.67     38.54 o 
  10   4   4       55.03        4.17     95.01 o 
 -10   5   4      197.38      244.68     34.14 o 
  -9   5   4      860.70      800.20     61.81 o 
  -8   5   4      402.42      395.05     24.40 o 
  -7   5   4      184.37      186.05     16.82 o 
  -6   5   4        4.33       10.04     11.71 o 
  -5   5   4      268.44      278.31     14.15 o 
  -4   5   4       72.79       75.59      9.59 o 
  -3   5   4     5948.96     6008.47    122.05 o 
  -2   5   4       67.03       76.66      8.08 o 
  -1   5   4      303.79      301.08     13.01 o 
   0   5   4     5248.54     5268.20    122.72 o 
   1   5   4     3770.34     3592.45     86.09 o 
   2   5   4    13400.78    12700.30    251.57 o 
   3   5   4     2937.90     2989.38     79.96 o 
   4   5   4      728.87      721.80     32.07 o 
   5   5   4        7.82       46.53     14.12 o 
   6   5   4      911.08      952.69     38.04 o 
   7   5   4      283.64      300.91     24.57 o 
   8   5   4      418.39      375.12     27.88 o 
   9   5   4       93.63       68.05     53.90 o 
  10   5   4       41.57      174.75     98.08 o 
 -10   6   4      229.51      236.50     41.24 o 
  -9   6   4      119.64      146.83     22.94 o 
  -8   6   4      634.81      570.46     38.93 o 
  -7   6   4      720.00      717.80     33.55 o 
  -6   6   4      336.72      347.41     17.98 o 
  -5   6   4      119.18      121.79     12.95 o 
  -4   6   4      473.30      537.47     20.36 o 
  -3   6   4       67.88       75.86      9.59 o 
  -2   6   4        5.86       11.58      9.53 o 
  -1   6   4     2554.23     2463.08     53.48 o 
   0   6   4      305.20      319.38     12.56 o 
   1   6   4     2442.50     2235.26     57.82 o 
   2   6   4     6403.54     6428.11    130.75 o 
   3   6   4      648.24      703.84     30.73 o 
   4   6   4     1340.28     1355.23     36.19 o 
   5   6   4       45.71       45.78     12.13 o 
   6   6   4      905.73      972.15     37.55 o 
   7   6   4       24.98       20.98     20.67 o 
   8   6   4     1284.79     1320.35     57.72 o 
   9   6   4      749.87      838.37     57.92 o 
 -10   7   4      127.70      116.76     49.68 o 
  -9   7   4      142.63      133.43     28.72 o 
  -8   7   4        0.99       26.46     25.73 o 
  -7   7   4      738.41      719.71     35.44 o 
  -6   7   4      272.14      263.63     19.90 o 
  -5   7   4     1328.29     1277.01     37.62 o 
  -4   7   4      585.21      579.42     22.48 o 
  -3   7   4     2575.40     2579.26     57.67 o 
  -2   7   4     1236.20     1275.24     33.46 o 
  -1   7   4     1829.56     1800.42     45.36 o 
   0   7   4       93.30      111.48      9.11 o 
   1   7   4     1702.60     1535.98     45.84 o 
   2   7   4      137.06      136.85     12.06 o 
   3   7   4       81.24       99.83     11.01 o 
   4   7   4      760.38      732.61     32.53 o 
   5   7   4     2066.20     2129.69     84.56 o 
   6   7   4      768.61      828.60     33.81 o 
   7   7   4        9.34       38.41     20.19 o 
   8   7   4        2.46        0.00     27.41 o 
   9   7   4      198.42      211.18     63.31 o 
  -9   8   4        0.71       48.92     27.36 o 
  -8   8   4      166.57      165.76     50.24 o 
  -7   8   4        0.57        0.00     20.86 o 
  -6   8   4       94.84       80.48     19.83 o 
  -5   8   4     1662.18     1604.98     57.40 o 
  -4   8   4      470.21      441.94     20.61 o 
  -3   8   4      106.86      107.40     14.39 o 
  -2   8   4       44.25       29.83     13.61 o 
  -1   8   4      124.87      121.13     11.98 o 
   0   8   4     1339.90     1389.28     36.08 o 
   1   8   4     3184.92     3008.91     66.26 o 
   2   8   4     2891.34     2938.98     75.10 o 
   3   8   4        0.05        9.88     11.83 o 
   4   8   4     2846.20     2882.97     93.07 o 
   5   8   4      158.88      188.58     21.75 o 
   6   8   4     2155.13     2172.58     81.37 o 
   7   8   4       68.34       61.83     20.56 o 
   8   8   4      458.23      434.42     56.16 o 
  -8   9   4       91.59       83.66     30.88 o 
  -7   9   4      238.02      243.71     39.28 o 
  -6   9   4      240.00      245.58     30.70 o 
  -5   9   4     1097.25     1211.66     55.49 o 
  -4   9   4      124.89      166.51     20.17 o 
  -3   9   4      948.53     1018.32     38.88 o 
  -2   9   4     2314.92     2343.98     64.03 o 
  -1   9   4     2657.76     2476.45     66.52 o 
   0   9   4        9.14        3.57     15.18 o 
   1   9   4       89.05       81.26     10.58 o 
   2   9   4      392.16      377.42     19.84 o 
   3   9   4      205.29      222.25     20.68 o 
   4   9   4        5.87       33.87     16.78 o 
   5   9   4      117.53      137.87     21.37 o 
   6   9   4      105.31      111.00     24.69 o 
   7   9   4      140.21      144.33     32.68 o 
   8   9   4       56.90        6.47     85.10 o 
  -8  10   4       35.13        0.00     32.21 o 
  -7  10   4       26.14       20.54     36.36 o 
  -6  10   4        0.27       11.74     31.50 o 
  -5  10   4      163.90      166.11     28.92 o 
  -4  10   4      220.59      243.15     37.83 o 
  -3  10   4       51.15       38.37     24.55 o 
  -2  10   4       31.54       55.40     17.60 o 
  -1  10   4      436.11      401.86     25.52 o 
   0  10   4      636.92      621.73     26.95 o 
   1  10   4      363.48      366.80     32.36 o 
   2  10   4      301.68      325.58     28.41 o 
   3  10   4       10.19        5.48     19.38 o 
   4  10   4     2618.48     2865.97     86.41 o 
   5  10   4        4.91       31.18     28.85 o 
   6  10   4      750.98      961.25     65.01 o 
   7  10   4       33.82       33.71     40.66 o 
  -7  11   4      125.34       70.70     38.93 o 
  -6  11   4       98.60      151.93     44.74 o 
  -5  11   4      654.49      609.53     58.77 o 
  -4  11   4        1.24       18.38     26.51 o 
  -3  11   4      309.44      271.89     30.68 o 
  -2  11   4     1861.69     1818.11     76.02 o 
  -1  11   4      483.22      489.41     40.60 o 
   0  11   4      758.46      820.16     89.59 o 
   1  11   4       72.19       70.06     42.04 o 
   2  11   4      202.54      206.12     20.23 o 
   3  11   4       17.22       46.75     41.22 o 
   4  11   4      112.96       94.92     46.14 o 
   5  11   4      280.63      367.18     91.38 o 
   6  11   4        2.97        0.00     82.08 o 
  -5  12   4      262.39      251.32     56.60 o 
  -4  12   4       53.16      120.87     36.67 o 
  -3  12   4       67.42       73.86     34.58 o 
  -2  12   4      137.28      173.17     34.84 o 
  -1  12   4      124.98      117.13     22.10 o 
   0  12   4      283.15      284.55     47.91 o 
   1  12   4     2036.51     2176.29    172.24 o 
   2  12   4      106.82      143.68     49.44 o 
   3  12   4      249.42      160.06     46.01 o 
   4  12   4      575.13      651.72     58.04 o 
   5  12   4        9.88        0.00    123.37 o 
  -4  13   4      156.36      144.49     53.51 o 
  -3  13   4        2.40       11.02     50.99 o 
  -2  13   4      555.04      617.16    125.08 o 
  -1  13   4      205.35      144.34     56.49 o 
   0  13   4      227.81      137.10     55.70 o 
   1  13   4      114.96      214.80     78.60 o 
   2  13   4      159.93      109.15     49.76 o 
   3  13   4       22.31       13.71     77.66 o 
 -11   0   5      351.38      351.60     61.52 o 
  -9   0   5      230.17      198.03     33.50 o 
  -7   0   5     3880.51     3952.43    133.95 o 
  -5   0   5     2778.35     2935.89     86.92 o 
  -3   0   5     3438.71     3663.74    105.95 o 
  -1   0   5     2729.81     2739.24    146.18 o 
   1   0   5       14.92       19.33      9.41 o 
   3   0   5      139.94      174.53     13.63 o 
   5   0   5     4844.06     5207.01    174.32 o 
   7   0   5     2401.95     2565.54    128.55 o 
   9   0   5     1885.62     1990.37    170.88 o 
 -11   1   5        2.82        0.00     31.79 o 
 -10   1   5       30.73       39.02     20.82 o 
  -9   1   5      371.83      367.97     24.65 o 
  -8   1   5      103.87      103.82     15.40 o 
  -7   1   5      103.28       76.29     11.12 o 
  -6   1   5     2926.09     3070.11     65.34 o 
  -5   1   5        7.53       13.95      7.44 o 
  -4   1   5     1482.21     1658.03     38.89 o 
  -3   1   5       87.12       83.51      6.75 o 
  -2   1   5    10975.85    11329.65    224.07 o 
  -1   1   5     6230.17     6242.97    158.98 o 
   0   1   5    33459.54    32836.18    643.32 o 
   1   1   5      126.58      131.20      7.91 o 
   2   1   5     1538.48     1505.55     49.28 o 
   3   1   5     2072.71     2060.75     54.10 o 
   4   1   5      706.01      664.29     23.91 o 
   5   1   5       37.44       61.53     11.67 o 
   6   1   5        4.16        0.00     10.07 o 
   7   1   5       87.93       93.42     18.91 o 
   8   1   5       99.82       62.88     37.66 o 
   9   1   5      138.46      134.83     49.21 o 
  10   1   5       53.26      141.24     61.30 o 
 -11   2   5      339.18      335.79     30.48 o 
 -10   2   5      295.51      290.85     21.09 o 
  -9   2   5      326.08      349.37     25.03 o 
  -8   2   5       43.69       63.94     18.95 o 
  -7   2   5     1304.61     1354.03     34.94 o 
  -6   2   5      798.13      774.35     23.62 o 
  -5   2   5     2110.94     2293.26     50.09 o 
  -4   2   5       33.44       27.48      6.86 o 
  -3   2   5      146.08      175.39     14.70 o 
  -2   2   5       78.53      103.38      7.31 o 
  -1   2   5     3652.69     3787.90     76.79 o 
   0   2   5       10.30        7.27      5.18 o 
   1   2   5     1014.22      986.02     24.91 o 
   2   2   5       60.99       86.06     12.79 o 
   3   2   5       15.94       14.90      7.24 o 
   4   2   5     2036.46     2030.71     54.25 o 
   5   2   5     1999.10     2158.17     91.29 o 
   6   2   5     6553.03     6883.99    242.91 o 
   7   2   5      941.15      998.28     43.75 o 
   8   2   5        0.29        0.00     20.23 o 
   9   2   5      986.04     1096.07    126.45 o 
  10   2   5      156.24      124.22     58.39 o 
 -11   3   5        0.05       14.63     37.81 o 
 -10   3   5      385.29      363.55     27.26 o 
  -9   3   5       47.09       67.15     19.03 o 
  -8   3   5       13.63        0.21     16.00 o 
  -7   3   5       16.21       27.61     11.06 o 
  -6   3   5       30.69       43.39     10.25 o 
  -5   3   5     1473.56     1551.91     39.18 o 
  -4   3   5     4370.19     4456.33     91.41 o 
  -3   3   5     1032.12     1107.56     26.24 o 
  -2   3   5     9893.59    10423.01    206.55 o 
  -1   3   5       18.54       12.83      4.46 o 
   0   3   5      410.18      403.37     13.80 o 
   1   3   5     1639.95     1768.85     40.28 o 
   2   3   5     2082.26     1960.14     42.26 o 
   3   3   5     8500.89     8345.68    208.88 o 
   4   3   5     1022.82      949.11     25.50 o 
   5   3   5     1611.99     1587.59     62.36 o 
   6   3   5      315.37      330.08     18.18 o 
   7   3   5      368.57      355.04     22.44 o 
   8   3   5        9.67       13.30     20.07 o 
   9   3   5      184.26      124.99     46.48 o 
  10   3   5       10.54        0.00     47.19 o 
 -11   4   5       56.05       86.75     40.13 o 
 -10   4   5        3.96        0.00     22.90 o 
  -9   4   5      603.72      675.79     52.68 o 
  -8   4   5      594.25      557.07     25.91 o 
  -7   4   5        2.36       18.18     12.73 o 
  -6   4   5      692.64      672.45     23.69 o 
  -5   4   5      305.56      311.66     14.30 o 
  -4   4   5      479.87      474.39     16.85 o 
  -3   4   5     7332.19     7663.46    163.95 o 
  -2   4   5     1663.08     1662.36     37.09 o 
  -1   4   5       37.61       42.98     11.09 o 
   0   4   5     1417.13     1571.40     37.70 o 
   1   4   5        3.30       10.58      8.71 o 
   2   4   5     4645.85     4727.42    103.24 o 
   3   4   5     1641.57     1576.58     41.23 o 
   4   4   5     4047.96     4109.46     96.22 o 
   5   4   5      854.64      904.19     33.28 o 
   6   4   5      754.69      768.22     56.39 o 
   7   4   5      971.96      928.98     43.00 o 
   8   4   5        3.58        0.00     18.84 o 
   9   4   5        2.70       16.03     32.78 o 
  10   4   5        5.26      145.02    128.84 o 
 -10   5   5      101.92      120.61     30.19 o 
  -9   5   5       12.77       20.17     20.00 o 
  -8   5   5     1232.77     1323.06     54.40 o 
  -7   5   5     1168.72     1128.57     39.42 o 
  -6   5   5        1.21        6.75     11.13 o 
  -5   5   5     2581.43     2617.20     58.32 o 
  -4   5   5     1134.97     1063.59     28.70 o 
  -3   5   5      318.89      358.94     15.57 o 
  -2   5   5      118.76      150.70      9.37 o 
  -1   5   5      246.77      230.57     10.32 o 
   0   5   5      554.50      555.60     22.39 o 
   1   5   5       46.84       52.30     11.28 o 
   2   5   5     2048.54     1867.16     50.02 o 
   3   5   5     1101.42     1042.81     28.46 o 
   4   5   5      127.65      133.46     11.06 o 
   5   5   5     2491.96     2512.29     64.06 o 
   6   5   5      522.07      547.53     29.86 o 
   7   5   5       23.61       42.59     19.67 o 
   8   5   5      519.57      542.35     33.44 o 
   9   5   5      402.45      400.66     43.04 o 
 -10   6   5      206.98      203.63     30.13 o 
  -9   6   5      589.07      500.01     32.31 o 
  -8   6   5      297.53      274.09     31.20 o 
  -7   6   5     1492.14     1534.12     53.12 o 
  -6   6   5      200.72      202.30     16.64 o 
  -5   6   5      691.81      722.12     25.14 o 
  -4   6   5      212.51      216.10     13.97 o 
  -3   6   5     1065.73     1058.14     29.72 o 
  -2   6   5      298.36      281.54     12.31 o 
  -1   6   5     1806.57     1676.59     39.08 o 
   0   6   5       85.01       82.88     12.93 o 
   1   6   5     7756.41     7320.51    169.90 o 
   2   6   5     4797.48     4859.35    116.31 o 
   3   6   5     3183.69     2875.25     65.66 o 
   4   6   5     2168.54     2082.22     50.75 o 
   5   6   5      144.09      205.44     27.07 o 
   6   6   5        4.97       29.39     15.55 o 
   7   6   5      346.62      330.20     26.70 o 
   8   6   5        3.73        0.00     24.80 o 
   9   6   5       14.00       35.03     57.15 o 
  -9   7   5       95.70      100.11     26.95 o 
  -8   7   5     1115.35     1096.40     60.24 o 
  -7   7   5       30.61       45.72     20.27 o 
  -6   7   5      883.50      981.76     38.14 o 
  -5   7   5      188.20      190.90     16.94 o 
  -4   7   5       81.26       87.40     13.47 o 
  -3   7   5      681.05      651.07     23.36 o 
  -2   7   5     1225.03     1202.68     35.12 o 
  -1   7   5       60.34       62.87      8.56 o 
   0   7   5      152.16      166.27     16.87 o 
   1   7   5     2040.76     2110.82     57.72 o 
   2   7   5      148.94      186.30     19.57 o 
   3   7   5        9.08       32.63      9.80 o 
   4   7   5       44.26       74.16     15.72 o 
   5   7   5      179.62      206.50     15.80 o 
   6   7   5      821.66      886.06     36.22 o 
   7   7   5       85.87       77.60     25.52 o 
   8   7   5     1507.77     1378.89    101.23 o 
   9   7   5       44.98       86.06     40.14 o 
  -9   8   5       43.50        0.00     28.80 o 
  -8   8   5      108.47      100.11     29.01 o 
  -7   8   5      123.40      141.08     31.75 o 
  -6   8   5       78.28       72.56     22.52 o 
  -5   8   5      332.20      349.97     23.74 o 
  -4   8   5      163.26      143.27     17.38 o 
  -3   8   5     1905.04     1908.41     47.69 o 
  -2   8   5      629.86      652.65     25.64 o 
  -1   8   5     8121.45     7889.53    160.75 o 
   0   8   5      296.96      287.07     21.03 o 
   1   8   5     4112.21     3857.62     97.20 o 
   2   8   5       49.27       28.63     18.74 o 
   3   8   5      472.60      412.03     22.64 o 
   4   8   5      425.09      454.80     30.12 o 
   5   8   5      725.77      634.33     29.44 o 
   6   8   5       16.23       23.84     22.70 o 
   7   8   5        7.00       14.05     22.01 o 
   8   8   5        0.84        0.00     33.43 o 
  -8   9   5       68.02       71.54     30.22 o 
  -7   9   5        0.66        0.00     48.37 o 
  -6   9   5      995.11     1099.55     73.72 o 
  -5   9   5     1634.95     1657.80     90.57 o 
  -4   9   5       19.01        0.00     22.78 o 
  -3   9   5        8.56        4.08     17.13 o 
  -2   9   5      100.05      116.39     17.04 o 
  -1   9   5     1438.12     1425.51     69.06 o 
   0   9   5      424.47      397.92     31.23 o 
   1   9   5      169.60      163.37     27.51 o 
   2   9   5      377.92      348.98     30.90 o 
   3   9   5      104.14       94.19     27.60 o 
   4   9   5     2023.45     2014.35     68.88 o 
   5   9   5      192.74      184.92     26.56 o 
   6   9   5     1385.68     1376.23     60.68 o 
   7   9   5      149.30      156.14     63.71 o 
  -7  10   5        4.22        0.00     43.34 o 
  -6  10   5       25.98       75.95     53.33 o 
  -5  10   5      361.30      380.90     67.38 o 
  -4  10   5       14.76        0.00     25.68 o 
  -3  10   5      194.82      187.60     26.22 o 
  -2  10   5       70.53       66.01     19.94 o 
  -1  10   5      908.40     1001.43     55.78 o 
   0  10   5      119.97      126.35     49.92 o 
   1  10   5       28.58        0.00     44.01 o 
   2  10   5      442.63      498.35     53.47 o 
   3  10   5      421.15      461.37     70.40 o 
   4  10   5      230.04      324.97     49.25 o 
   5  10   5      376.27      362.17     44.17 o 
   6  10   5       46.39       11.57     39.12 o 
   7  10   5      422.66      308.60     75.39 o 
  -6  11   5      404.65      477.48     44.69 o 
  -5  11   5       22.96       18.25     33.07 o 
  -4  11   5      159.83      163.17     33.35 o 
  -3  11   5      297.97      270.71     30.71 o 
  -2  11   5       16.24       29.33     20.20 o 
  -1  11   5       75.77       35.35     39.66 o 
   0  11   5       24.98       16.17     53.21 o 
   2  11   5       12.56       29.31     44.21 o 
   3  11   5      270.37      369.22     55.26 o 
   4  11   5     1467.28     1751.47    157.00 o 
   5  11   5      339.06      338.05     63.89 o 
   6  11   5      379.07      383.93    157.51 o 
  -5  12   5        1.56        0.00     35.94 o 
  -4  12   5      246.45      226.36     52.01 o 
  -3  12   5       57.54      107.72     53.23 o 
  -2  12   5      108.19      107.99     32.95 o 
  -1  12   5      336.44      272.96     68.85 o 
   0  12   5        9.81       10.02     69.03 o 
   1  12   5      127.02      122.46     49.56 o 
   2  12   5        5.27        0.00     46.10 o 
   3  12   5       74.56      194.09     65.72 o 
   4  12   5      350.26      357.84    106.25 o 
  -3  13   5      315.42      365.34     60.81 o 
  -2  13   5      100.47      120.98     66.38 o 
  -1  13   5       93.59       58.88     48.42 o 
   0  13   5      248.50      338.87    102.91 o 
   1  13   5      489.77      579.80    106.61 o 
   2  13   5      263.64      361.98     58.03 o 
 -10   0   6        1.43        0.74     30.55 o 
  -8   0   6       67.17       86.43     23.23 o 
  -6   0   6      458.79      408.20     23.48 o 
  -4   0   6     3985.13     4202.96    121.89 o 
  -2   0   6      933.12      891.59     30.47 o 
   0   0   6     4850.29     4875.79    172.15 o 
   2   0   6    10258.41    10133.83    283.94 o 
   4   0   6     7382.58     7706.90    246.15 o 
   6   0   6      541.84      489.23     39.61 o 
   8   0   6      304.58      229.66     60.83 o 
  10   0   6       19.90        8.20     85.44 o 
 -11   1   6       20.64       15.90     32.51 o 
 -10   1   6      497.24      534.37     33.21 o 
  -9   1   6      118.62      127.88     28.71 o 
  -8   1   6       67.51       79.11     17.66 o 
  -7   1   6     3253.85     3184.46     73.18 o 
  -6   1   6      174.40      167.76     11.73 o 
  -5   1   6     2483.63     2536.18     54.86 o 
  -4   1   6      622.49      638.74     19.25 o 
  -3   1   6     1099.48     1256.60     29.14 o 
  -2   1   6      323.24      312.34     11.60 o 
  -1   1   6     2408.16     2429.73     53.98 o 
   0   1   6     1076.11     1180.74     26.83 o 
   1   1   6     2021.74     2176.25     49.20 o 
   2   1   6      554.66      520.89     20.14 o 
   3   1   6     2858.34     3011.14     67.78 o 
   4   1   6        0.70        8.38      7.78 o 
   5   1   6      488.24      494.80     29.10 o 
   6   1   6     1609.07     1820.81     78.35 o 
   7   1   6       51.96       57.05     12.61 o 
   8   1   6      189.41      161.99     57.41 o 
   9   1   6     2012.04     1782.38    115.89 o 
  10   1   6        0.77        0.00     58.71 o 
 -11   2   6       16.74        0.00     31.77 o 
 -10   2   6       81.00      118.55     24.51 o 
  -9   2   6      148.30      157.49     23.99 o 
  -8   2   6       94.00      104.86     21.09 o 
  -7   2   6      459.74      458.22     20.44 o 
  -6   2   6      605.79      625.93     21.93 o 
  -5   2   6       10.31        9.04      8.73 o 
  -4   2   6     1166.87     1235.21     29.77 o 
  -3   2   6     3416.14     3529.35     72.77 o 
  -2   2   6      336.29      336.93     12.37 o 
  -1   2   6     6579.88     6865.56    146.17 o 
   0   2   6     1710.06     1782.55     38.41 o 
   1   2   6     1329.18     1273.44     31.57 o 
   2   2   6     4217.00     4279.08     87.27 o 
   3   2   6     4820.54     5136.09    120.05 o 
   4   2   6     4221.15     4183.03     99.21 o 
   5   2   6        4.96        9.30      7.88 o 
   6   2   6       89.40       92.97     19.34 o 
   7   2   6       44.67       53.19     16.07 o 
   8   2   6        0.24        6.40     39.90 o 
   9   2   6      711.94      656.37     68.02 o 
  10   2   6       99.12      104.40     63.74 o 
 -11   3   6      284.94      321.39     39.21 o 
 -10   3   6      253.92      234.23     28.23 o 
  -9   3   6      505.68      516.17     32.59 o 
  -8   3   6        8.35       16.07     16.05 o 
  -7   3   6      290.16      296.65     17.65 o 
  -6   3   6      126.58      123.36     12.27 o 
  -5   3   6     1652.57     1707.34     40.15 o 
  -4   3   6      180.98      148.24     10.01 o 
  -3   3   6     2973.50     2952.23     66.81 o 
  -2   3   6     3199.72     3047.96     63.17 o 
  -1   3   6      119.72      123.23      7.20 o 
   0   3   6      185.24      166.31      8.53 o 
   1   3   6       17.25       16.39      5.89 o 
   2   3   6      692.56      649.61     20.77 o 
   3   3   6      409.80      420.30     16.95 o 
   4   3   6       37.42       70.46      9.68 o 
   5   3   6      261.21      259.54     12.55 o 
   6   3   6     2536.95     2629.57     95.36 o 
   7   3   6      280.08      297.68     29.56 o 
   8   3   6        8.01        0.00     20.58 o 
   9   3   6       53.04       22.25     52.71 o 
  10   3   6       53.68       48.10     85.10 o 
 -10   4   6      223.25      252.31     29.30 o 
  -9   4   6      189.91      191.15     22.60 o 
  -8   4   6       47.52       56.09     17.94 o 
  -7   4   6      268.75      313.95     19.99 o 
  -6   4   6        7.15       21.42     11.48 o 
  -5   4   6     1454.22     1439.84     36.14 o 
  -4   4   6     5094.89     5266.24    108.18 o 
  -3   4   6      536.95      496.49     18.23 o 
  -2   4   6     2501.26     2502.46     53.64 o 
  -1   4   6     1166.94     1060.62     25.72 o 
   0   4   6      559.24      576.07     18.97 o 
   1   4   6      339.72      274.18     17.22 o 
   2   4   6      824.29      776.92     20.39 o 
   3   4   6       94.32      112.42     10.12 o 
   4   4   6      542.24      565.91     32.00 o 
   5   4   6      669.66      809.96     43.73 o 
   6   4   6     1503.49     1440.95     49.75 o 
   7   4   6     2019.69     2076.20     59.47 o 
   8   4   6       95.00       64.53     24.03 o 
   9   4   6      596.68      611.74    112.10 o 
 -10   5   6       12.84       27.27     38.20 o 
  -9   5   6      480.83      467.87     29.99 o 
  -8   5   6       81.76      103.58     22.84 o 
  -7   5   6       32.55       50.67     17.54 o 
  -6   5   6      879.32      888.44     30.92 o 
  -5   5   6      634.38      650.72     22.98 o 
  -4   5   6       96.60       73.01     10.26 o 
  -3   5   6     3667.20     3794.33     79.58 o 
  -2   5   6     3102.26     3002.66     63.71 o 
  -1   5   6      340.69      332.76     12.50 o 
   0   5   6      931.22      925.31     27.47 o 
   1   5   6     1895.36     1787.73     48.12 o 
   2   5   6      220.79      243.32     18.19 o 
   3   5   6      269.48      244.83     14.64 o 
   4   5   6      506.57      536.80     20.99 o 
   5   5   6      930.31      878.08     28.05 o 
   6   5   6      378.37      375.97     19.45 o 
   7   5   6     1016.39      975.30     58.60 o 
   8   5   6      618.53      638.59     37.43 o 
   9   5   6        7.83       63.33     49.55 o 
 -10   6   6      100.28      103.34     29.47 o 
  -9   6   6      169.48      176.27     26.25 o 
  -8   6   6      781.74      919.86     53.18 o 
  -7   6   6        6.14        0.00     20.88 o 
  -6   6   6      868.38      916.38     34.38 o 
  -5   6   6       22.31       32.47     12.51 o 
  -4   6   6     1446.49     1480.89     37.76 o 
  -3   6   6      659.74      656.76     22.31 o 
  -2   6   6      622.21      628.39     21.02 o 
  -1   6   6     1020.58     1073.83     26.65 o 
   0   6   6      134.14      133.74     14.80 o 
   1   6   6      141.77      110.44     15.15 o 
   2   6   6        6.91        3.10     13.61 o 
   3   6   6        7.80       10.47      8.57 o 
   4   6   6     1779.24     1628.57     54.26 o 
   5   6   6     1308.70     1330.51     47.01 o 
   6   6   6      166.01      199.23     18.90 o 
   7   6   6      798.31      820.04     43.99 o 
   8   6   6      656.34      608.15     43.70 o 
   9   6   6        3.00       93.78     93.98 o 
  -9   7   6        6.07        0.00     43.11 o 
  -8   7   6       52.60       43.41     25.47 o 
  -7   7   6      292.66      260.24     30.05 o 
  -6   7   6       75.24       64.00     17.15 o 
  -5   7   6       99.38       98.65     15.48 o 
  -4   7   6      768.12      737.26     28.17 o 
  -3   7   6       29.34       33.74     11.35 o 
  -2   7   6        5.80        0.00      9.75 o 
  -1   7   6     1349.29     1349.17     34.48 o 
   0   7   6      751.64      694.06     30.89 o 
   1   7   6     4977.21     4951.39    119.75 o 
   2   7   6      210.75      165.09     19.23 o 
   3   7   6      992.81      922.27     39.27 o 
   4   7   6       34.78       31.14     16.05 o 
   5   7   6       44.24       29.71     15.02 o 
   6   7   6      107.61      108.58     19.42 o 
   7   7   6      584.82      523.79     40.53 o 
   8   7   6      342.46      354.27     41.75 o 
  -9   8   6       28.76        0.00     29.29 o 
  -8   8   6      414.48      443.09     34.17 o 
  -7   8   6      102.58       90.37     28.97 o 
  -6   8   6      946.96      976.36     49.58 o 
  -5   8   6      142.44      144.63     21.56 o 
  -4   8   6      198.03      257.74     22.34 o 
  -3   8   6      800.14      747.55     32.12 o 
  -2   8   6      168.76      188.35     15.00 o 
  -1   8   6      523.96      483.77     28.27 o 
   0   8   6      431.42      360.61     26.64 o 
   1   8   6       50.18       51.95     21.19 o 
   2   8   6      374.13      368.13     29.15 o 
   3   8   6       78.25       67.70     23.76 o 
   4   8   6      354.34      322.05     20.25 o 
   5   8   6       61.73       62.99     17.04 o 
   6   8   6        0.53       29.89     20.90 o 
   7   8   6       26.74       16.33     23.68 o 
   8   8   6      466.19      524.93    118.25 o 
  -8   9   6      177.48      166.14     40.79 o 
  -7   9   6        7.37        0.35     24.76 o 
  -6   9   6       50.33       67.32     29.54 o 
  -5   9   6      158.24      121.05     26.31 o 
  -4   9   6       48.85       78.73     23.22 o 
  -3   9   6      161.94      160.30     22.26 o 
  -2   9   6      138.11      182.83     22.51 o 
  -1   9   6      912.91      933.90    126.68 o 
   0   9   6       43.17       32.09     28.67 o 
   1   9   6      530.55      569.24     39.20 o 
   2   9   6        6.76        3.77     26.07 o 
   3   9   6     2833.97     2901.31    209.23 o 
   4   9   6        2.37       33.72     36.15 o 
   5   9   6     1532.83     1523.72     69.42 o 
   6   9   6        0.11       33.26     38.30 o 
   7   9   6        7.09        0.00     88.86 o 
  -7  10   6        4.10       21.98     35.89 o 
  -6  10   6     1049.13     1013.99     69.26 o 
  -5  10   6        0.95        0.00     31.77 o 
  -4  10   6     1719.88     1749.80    113.41 o 
  -3  10   6       46.90       43.09     23.35 o 
  -2  10   6     1563.96     1541.93     74.09 o 
  -1  10   6       99.61       70.04     48.87 o 
   0  10   6      155.65      170.39     52.84 o 
   1  10   6       98.07      128.12     77.92 o 
   2  10   6     1001.52     1057.39    111.41 o 
   3  10   6        4.02        0.00     50.58 o 
   4  10   6       88.01       69.59     63.18 o 
   5  10   6       71.42       80.88     41.03 o 
   6  10   6        0.04       66.89     40.46 o 
  -6  11   6        7.35       14.97     35.68 o 
  -5  11   6       95.28       87.62     33.74 o 
  -4  11   6      423.54      482.15     45.03 o 
  -3  11   6      179.66      238.67     28.90 o 
  -2  11   6       53.40       89.23     23.17 o 
  -1  11   6      486.83      512.62     59.47 o 
   0  11   6      121.63      195.60     62.40 o 
   1  11   6      185.49      185.82     47.95 o 
   2  11   6        4.65        0.00     66.30 o 
   3  11   6      923.21     1103.25     72.34 o 
   4  11   6      103.78       46.46     46.13 o 
   5  11   6      960.72     1022.87     82.89 o 
  -5  12   6       78.09       77.00     41.86 o 
  -4  12   6      107.27      144.69     46.05 o 
  -3  12   6      527.32      577.90    118.01 o 
  -2  12   6      595.54      588.20     93.30 o 
  -1  12   6     1508.92     1468.80    105.86 o 
   0  12   6      258.32      231.31     67.11 o 
   1  12   6        4.37        0.00     44.71 o 
   2  12   6        1.30        0.00     45.93 o 
   3  12   6        0.26       25.35     52.99 o 
   4  12   6       38.05       28.40     50.01 o 
  -3  13   6       93.21      143.27     53.75 o 
  -2  13   6        4.68       22.69     51.05 o 
  -1  13   6      230.15      218.19     55.09 o 
   0  13   6      267.00      347.58     59.57 o 
   1  13   6      139.67      173.86     80.65 o 
   2  13   6       45.84       94.26     56.40 o 
 -11   0   7       15.53       55.71     45.15 o 
  -9   0   7       67.26       32.69     27.48 o 
  -7   0   7     2075.46     1997.83     76.51 o 
  -5   0   7     1235.87     1104.92     41.30 o 
  -3   0   7      900.20      894.23     33.10 o 
  -1   0   7     8037.65     7970.06    224.81 o 
   1   0   7      743.34      691.08     51.41 o 
   3   0   7       73.20       59.16     17.15 o 
   5   0   7       95.61       92.18     24.47 o 
   7   0   7       43.77       30.76     49.21 o 
   9   0   7      301.96      293.22     82.02 o 
 -11   1   7       23.78       16.11     30.17 o 
 -10   1   7        5.12       27.03     24.71 o 
  -9   1   7       85.94       95.86     24.25 o 
  -8   1   7      312.86      384.71     25.08 o 
  -7   1   7      142.41      154.27     15.95 o 
  -6   1   7      475.85      491.88     18.22 o 
  -5   1   7       90.52       88.67     10.21 o 
  -4   1   7     1526.63     1533.13     36.05 o 
  -3   1   7      438.42      504.46     16.92 o 
  -2   1   7       23.01       36.04      6.84 o 
  -1   1   7     3653.93     3738.20     76.58 o 
   0   1   7     4433.39     4386.23     89.23 o 
   1   1   7      249.25      245.83     10.91 o 
   2   1   7      368.32      391.81     13.73 o 
   3   1   7      655.76      719.98     21.18 o 
   4   1   7     3782.08     4180.02     99.80 o 
   5   1   7      357.99      369.13     24.80 o 
   6   1   7     1926.11     2031.60     62.50 o 
   7   1   7       99.16      122.33     20.67 o 
   8   1   7     1065.22     1129.02     85.06 o 
   9   1   7      118.31      141.39    104.92 o 
 -11   2   7       34.03       20.10     28.13 o 
 -10   2   7      306.41      361.87     30.96 o 
  -9   2   7       12.00       16.62     24.24 o 
  -8   2   7       60.86       43.59     20.19 o 
  -7   2   7      484.48      500.34     24.15 o 
  -6   2   7      123.34      139.36     12.76 o 
  -5   2   7     2153.52     2092.58     47.58 o 
  -4   2   7       40.79       38.31      8.50 o 
  -3   2   7     3865.41     4031.75     83.36 o 
  -2   2   7      720.62      733.26     23.35 o 
  -1   2   7     8611.68     9063.90    191.97 o 
   0   2   7       73.38       88.27      7.69 o 
   1   2   7     2608.61     2812.80     59.25 o 
   2   2   7     8100.88     8028.20    160.35 o 
   3   2   7      484.39      478.00     22.93 o 
   4   2   7     1557.33     1548.36     42.69 o 
   5   2   7        4.35       18.24     11.17 o 
   6   2   7     1092.11     1273.59     77.94 o 
   7   2   7      382.43      376.25     29.50 o 
   8   2   7       24.60       75.02     41.85 o 
   9   2   7       50.64       82.00     53.11 o 
 -10   3   7      246.47      276.92     30.14 o 
  -9   3   7      229.10      251.20     22.58 o 
  -8   3   7       39.00       75.55     22.42 o 
  -7   3   7      480.97      502.95     31.43 o 
  -6   3   7        5.83       22.92     12.04 o 
  -5   3   7        3.48       13.34     10.08 o 
  -4   3   7      273.70      283.49     15.57 o 
  -3   3   7     3004.92     3494.44     73.10 o 
  -2   3   7      157.88      126.50      8.45 o 
  -1   3   7       67.32       45.36      7.01 o 
   0   3   7      669.19      693.53     19.54 o 
   1   3   7     4253.26     4294.48     88.11 o 
   2   3   7     1354.61     1452.31     34.22 o 
   3   3   7      101.59       83.04      9.87 o 
   4   3   7     2506.10     2458.75     62.48 o 
   5   3   7      949.20      904.69     32.05 o 
   6   3   7     1382.13     1459.33     66.51 o 
   7   3   7      216.77      261.39     23.85 o 
   8   3   7      104.11      143.71     30.89 o 
   9   3   7      568.01      597.01     69.28 o 
 -10   4   7       36.27       72.03     27.57 o 
  -9   4   7       98.03       96.35     22.70 o 
  -8   4   7       48.28       27.52     22.51 o 
  -7   4   7      614.85      691.53     33.00 o 
  -6   4   7     1285.09     1398.70     39.80 o 
  -5   4   7      211.94      201.83     13.65 o 
  -4   4   7      381.28      448.70     17.77 o 
  -3   4   7     4945.77     4934.32    101.42 o 
  -2   4   7     1539.03     1490.28     37.65 o 
  -1   4   7      115.80      118.88      8.17 o 
   0   4   7     1540.69     1644.01     37.46 o 
   1   4   7      363.23      362.18     14.91 o 
   2   4   7     2905.44     2860.77     61.05 o 
   3   4   7     1531.27     1471.76     37.57 o 
   4   4   7      414.05      375.64     27.85 o 
   5   4   7      407.94      431.08     24.20 o 
   6   4   7        0.04        5.52     15.24 o 
   7   4   7      192.52      218.90     25.02 o 
   8   4   7        2.60        0.00     26.14 o 
   9   4   7        6.77        0.00     89.54 o 
 -10   5   7      340.12      282.39     38.04 o 
  -9   5   7       97.52      116.74     25.87 o 
  -8   5   7      135.07      153.69     32.52 o 
  -7   5   7       22.78       13.19     20.13 o 
  -6   5   7       64.11       70.05     15.20 o 
  -5   5   7       98.93       98.71     12.68 o 
  -4   5   7     3267.08     3319.72     72.01 o 
  -3   5   7       35.22       49.71      9.63 o 
  -2   5   7     1573.61     1642.62     38.91 o 
  -1   5   7       19.96       21.04      6.65 o 
   0   5   7      816.25      856.19     30.16 o 
   1   5   7     3161.35     3195.73     79.73 o 
   2   5   7     1763.41     1700.54     48.44 o 
   3   5   7     2656.47     2565.41     67.67 o 
   4   5   7       70.15       63.36     10.81 o 
   5   5   7      109.71       95.19     12.31 o 
   6   5   7      292.91      332.84     22.67 o 
   7   5   7      102.86      113.37     31.07 o 
   8   5   7      126.97       77.26     32.87 o 
   9   5   7       18.81       87.49     99.79 o 
 -10   6   7       27.45       91.58     34.13 o 
  -9   6   7      487.59      532.47     39.50 o 
  -8   6   7      126.18      107.11     47.85 o 
  -7   6   7      166.12      201.34     26.06 o 
  -6   6   7       49.55       81.41     16.94 o 
  -5   6   7        0.55        6.24     13.67 o 
  -4   6   7       67.28       95.56     14.12 o 
  -3   6   7        0.80        7.58     10.05 o 
  -2   6   7       20.24        5.13      9.49 o 
  -1   6   7       17.35       14.83      7.01 o 
   0   6   7     1720.65     1761.33     49.54 o 
   1   6   7     2514.74     2437.06     59.57 o 
   2   6   7      188.95      200.78     18.26 o 
   3   6   7      309.19      306.46     17.50 o 
   4   6   7      360.62      316.36     17.07 o 
   5   6   7       11.80       25.20     14.46 o 
   6   6   7      163.66      169.85     17.33 o 
   7   6   7     1557.87     1518.07    103.00 o 
   8   6   7      259.23      271.50     38.09 o 
  -9   7   7        0.47       17.17     29.15 o 
  -8   7   7      196.88      193.47     33.14 o 
  -7   7   7        1.84        8.52     55.71 o 
  -6   7   7      722.69      811.39     48.16 o 
  -5   7   7      679.76      810.23     36.60 o 
  -4   7   7     1458.47     1495.00     48.35 o 
  -3   7   7        6.53       14.43     11.95 o 
  -2   7   7     1583.85     1590.60     44.05 o 
  -1   7   7       13.88        0.00     16.20 o 
   0   7   7     5419.02     5312.76    118.06 o 
   1   7   7        4.30        3.75     17.30 o 
   2   7   7     3128.57     2843.34    107.59 o 
   3   7   7     1079.03     1049.57     52.05 o 
   4   7   7      430.07      472.35     37.11 o 
   5   7   7      305.85      326.92     20.83 o 
   6   7   7      172.03      127.05     19.91 o 
   7   7   7       18.31        0.00     35.97 o 
   8   7   7       33.30       26.90     35.91 o 
  -8   8   7      138.56      223.55     39.95 o 
  -7   8   7      140.57      131.54     27.02 o 
  -6   8   7      263.07      249.66     44.58 o 
  -5   8   7        0.66        0.00     24.89 o 
  -4   8   7        3.53       39.82     21.70 o 
  -3   8   7      995.47      956.57     44.74 o 
  -2   8   7      662.91      649.82     35.46 o 
  -1   8   7       21.30       29.26     25.50 o 
   0   8   7      989.43      840.28     73.40 o 
   1   8   7      720.05      725.65     41.07 o 
   2   8   7      288.03      270.67     29.79 o 
   3   8   7      666.79      750.61     42.21 o 
   4   8   7        0.42       25.31     26.37 o 
   5   8   7     1074.51     1137.06     60.66 o 
   6   8   7       16.82        0.00     26.34 o 
   7   8   7      702.83      761.43    131.23 o 
  -8   9   7        1.65        0.00     32.01 o 
  -7   9   7        2.26        0.00     27.92 o 
  -6   9   7      361.06      315.80     29.91 o 
  -5   9   7      366.51      406.19     43.58 o 
  -4   9   7      495.49      542.52     46.97 o 
  -3   9   7      414.20      441.55     29.15 o 
  -2   9   7     2188.71     2137.29     84.55 o 
  -1   9   7       67.13       94.75     33.53 o 
   0   9   7     1264.64     1588.76    136.70 o 
   1   9   7      526.48      481.31     41.27 o 
   2   9   7       13.23        0.00     38.28 o 
   3   9   7      268.80      204.22     41.55 o 
   4   9   7        2.65        0.00     50.29 o 
   5   9   7       15.29       37.18     50.24 o 
   6   9   7      142.51      210.86     50.24 o 
   7   9   7       24.82        0.00     80.31 o 
  -7  10   7       69.73       30.66     33.57 o 
  -6  10   7       47.50       66.04     31.37 o 
  -5  10   7        1.45        0.00     24.92 o 
  -4  10   7      108.53      144.32     28.35 o 
  -3  10   7       86.47       82.80     26.64 o 
  -2  10   7        6.82        0.00     12.12 o 
  -1  10   7     1186.32      851.65     95.69 o 
   1  10   7       74.66       38.96     62.88 o 
   2  10   7       47.99       60.15     59.47 o 
   3  10   7      540.72      656.14     51.94 o 
   4  10   7       24.70        0.00     38.39 o 
   5  10   7      955.14     1073.71     99.90 o 
   6  10   7        1.78        0.00     42.80 o 
  -6  11   7       97.81      105.59     51.01 o 
  -5  11   7      138.86      134.52     45.12 o 
  -4  11   7      104.51      105.91     29.26 o 
  -3  11   7      145.60      167.16     28.02 o 
  -2  11   7      432.65      422.29     86.81 o 
  -1  11   7      279.38      363.64     57.14 o 
   0  11   7       98.99        0.00     71.77 o 
   1  11   7       59.31       91.37     41.72 o 
   2  11   7       61.20      115.10     46.05 o 
   3  11   7      185.60      270.53     66.61 o 
   4  11   7      244.38      183.88     48.24 o 
   5  11   7      102.84      125.78     48.91 o 
  -4  12   7       62.76       21.54     46.40 o 
  -3  12   7       79.11      160.79     48.30 o 
  -2  12   7      146.59      183.47     46.50 o 
  -1  12   7      180.31      224.93     51.22 o 
   0  12   7      342.24      321.62     89.18 o 
   1  12   7       17.05       11.73     47.71 o 
   2  12   7      574.59      708.86    115.85 o 
   3  12   7      341.50      482.21     59.97 o 
  -1  13   7       41.55       51.20     56.77 o 
   0  13   7       88.45      218.09     58.69 o 
 -10   0   8       15.46        0.00     38.22 o 
  -8   0   8      737.90      699.27     58.00 o 
  -6   0   8     1907.74     2023.51     67.92 o 
  -4   0   8     1232.07     1088.88     45.49 o 
  -2   0   8      306.26      361.35     20.37 o 
   0   0   8       16.22       24.77     10.76 o 
   2   0   8     1368.99     1274.29     44.64 o 
   4   0   8      213.41      234.96     17.98 o 
   6   0   8      493.96      506.47     41.08 o 
   8   0   8     1237.12     1330.79    138.75 o 
 -10   1   8      146.60      109.81     28.91 o 
  -9   1   8        5.94        0.00     22.87 o 
  -8   1   8       34.61       27.90     22.21 o 
  -7   1   8      998.44      961.48     35.38 o 
  -6   1   8       59.23       65.09     12.48 o 
  -5   1   8        3.76       14.20      9.99 o 
  -4   1   8       14.37       13.63      9.38 o 
  -3   1   8        6.44       14.81      8.29 o 
  -2   1   8      766.80      787.62     22.10 o 
  -1   1   8    14765.51    14954.40    295.72 o 
   0   1   8     2520.89     2647.23     56.37 o 
   1   1   8     8585.84     8832.24    179.48 o 
   2   1   8        5.90        0.60      8.36 o 
   3   1   8     3536.57     3482.08     73.31 o 
   4   1   8      263.73      276.24     20.49 o 
   5   1   8      737.32      754.86     48.14 o 
   6   1   8       78.23      102.32     15.25 o 
   7   1   8       44.71       40.93     22.76 o 
   8   1   8       32.45       24.61     66.98 o 
   9   1   8       56.08       43.95     53.40 o 
 -10   2   8      111.74      150.76     34.11 o 
  -9   2   8       51.80       96.29     31.04 o 
  -8   2   8      249.33      246.30     32.16 o 
  -7   2   8       79.58       80.46     16.20 o 
  -6   2   8     1146.86     1229.87     36.00 o 
  -5   2   8       49.26       41.22     10.76 o 
  -4   2   8      695.83      737.73     23.37 o 
  -3   2   8      359.46      381.69     15.27 o 
  -2   2   8      269.98      275.98     13.94 o 
  -1   2   8       34.84       15.67      7.73 o 
   0   2   8      140.77      186.97     12.63 o 
   1   2   8      190.87      188.16     10.86 o 
   2   2   8       56.74       70.59     10.23 o 
   3   2   8      549.49      497.58     18.76 o 
   4   2   8     1647.40     1699.73     52.58 o 
   5   2   8     2123.11     2132.50     65.82 o 
   6   2   8      664.77      689.01     27.39 o 
   7   2   8      899.89      818.82     42.81 o 
   8   2   8      455.06      490.97     58.86 o 
   9   2   8        1.72        0.00     54.58 o 
 -10   3   8       12.44       11.46     30.08 o 
  -9   3   8       98.40      126.93     23.06 o 
  -8   3   8      245.34      286.90     34.18 o 
  -7   3   8       11.19       33.43     27.23 o 
  -6   3   8       88.90       75.20     14.37 o 
  -5   3   8      268.68      223.10     14.15 o 
  -4   3   8      292.67      285.21     14.24 o 
  -3   3   8     3041.56     2991.47     64.28 o 
  -2   3   8      104.94      119.92     15.17 o 
  -1   3   8      290.21      255.44     12.41 o 
   0   3   8      359.38      371.59     15.22 o 
   1   3   8     1344.24     1268.45     31.39 o 
   2   3   8      693.88      730.80     24.77 o 
   3   3   8     1799.80     1798.12     47.41 o 
   4   3   8     1514.69     1493.70     39.72 o 
   5   3   8     1178.94     1095.22     46.10 o 
   6   3   8      118.30      105.07     15.32 o 
   7   3   8      179.57      207.55     34.63 o 
   8   3   8      376.61      337.53     37.70 o 
   9   3   8      100.45      108.85     73.48 o 
 -10   4   8      477.44      524.69     43.92 o 
  -9   4   8       58.17        3.47     24.42 o 
  -8   4   8       44.17       33.55     32.59 o 
  -7   4   8      276.37      274.87     26.64 o 
  -6   4   8       65.58       62.46     15.28 o 
  -5   4   8       25.69       17.38     12.12 o 
  -4   4   8     3143.46     3247.89     70.57 o 
  -3   4   8     1336.28     1343.08     34.01 o 
  -2   4   8      360.42      364.28     15.02 o 
  -1   4   8       21.52       28.33      7.88 o 
   0   4   8       13.01       17.32      7.55 o 
   1   4   8      408.32      396.93     17.08 o 
   2   4   8     1155.93     1160.51     30.43 o 
   3   4   8      632.57      714.46     38.84 o 
   4   4   8      717.88      729.31     27.12 o 
   5   4   8     1303.80     1323.46     38.29 o 
   6   4   8     1284.74     1356.68     47.12 o 
   7   4   8      721.46      706.93     36.35 o 
   8   4   8       29.03       25.16     34.95 o 
   9   4   8       25.57       25.97     92.96 o 
 -10   5   8      162.61      157.01     46.82 o 
  -9   5   8      710.29      854.30     78.60 o 
  -8   5   8       97.58      136.78     61.52 o 
  -7   5   8        1.44        5.35     23.51 o 
  -6   5   8      462.34      472.15     26.24 o 
  -5   5   8      541.34      580.37     26.49 o 
  -4   5   8     1055.02     1053.03     31.19 o 
  -3   5   8      418.88      377.60     16.92 o 
  -2   5   8       17.94       35.17     11.01 o 
  -1   5   8      239.00      232.16     17.15 o 
   0   5   8        3.12       13.64     13.34 o 
   1   5   8     1348.64     1314.87     40.93 o 
   2   5   8      241.67      254.81     14.13 o 
   3   5   8      442.48      437.72     18.23 o 
   4   5   8     1614.98     1667.05     44.53 o 
   5   5   8       89.18       89.07     15.52 o 
   6   5   8      922.62      922.24     37.09 o 
   7   5   8      612.29      588.95     40.15 o 
   8   5   8       27.91        0.00     33.67 o 
  -9   6   8       67.37       63.70     30.07 o 
  -8   6   8      546.94      532.62     39.63 o 
  -7   6   8      105.09       82.83     30.69 o 
  -6   6   8      258.68      251.19     25.05 o 
  -5   6   8      275.91      263.96     20.55 o 
  -4   6   8      301.32      272.95     18.13 o 
  -3   6   8      263.43      256.61     14.70 o 
  -2   6   8       63.13       70.70     10.23 o 
  -1   6   8      918.99      952.77     30.23 o 
   0   6   8     3426.11     3379.08     85.49 o 
   1   6   8       17.75        0.00     15.78 o 
   2   6   8     7189.20     7128.15    181.57 o 
   3   6   8     1598.44     1633.00     54.19 o 
   4   6   8       21.32        0.00     18.60 o 
   5   6   8      430.31      426.13     24.00 o 
   6   6   8      117.57      104.78     31.87 o 
   7   6   8       19.95       30.33     28.51 o 
   8   6   8      106.20       74.29     36.42 o 
  -9   7   8      237.44      250.05     35.15 o 
  -8   7   8       14.22        0.00     33.14 o 
  -7   7   8      626.09      645.50     41.53 o 
  -6   7   8       11.35        0.00     24.35 o 
  -5   7   8      344.12      439.24     29.30 o 
  -4   7   8        8.42        0.00     17.20 o 
  -3   7   8        4.69        4.64     13.27 o 
  -2   7   8       84.87      111.27     17.92 o 
  -1   7   8       94.08      102.94     21.51 o 
   0   7   8     1066.62     1049.58     48.75 o 
   1   7   8      149.70      190.72     25.39 o 
   2   7   8        7.95        0.00     21.84 o 
   3   7   8       35.15       38.68     34.38 o 
   4   7   8       31.88       24.79     25.18 o 
   5   7   8       25.29       17.00     23.28 o 
   6   7   8      307.32      357.47     38.18 o 
   7   7   8      695.28      706.88     77.46 o 
  -8   8   8       42.53       30.15     36.31 o 
  -7   8   8        0.57        0.00     27.00 o 
  -6   8   8      123.24      108.78     33.02 o 
  -5   8   8      589.46      696.56     77.58 o 
  -4   8   8       39.65       26.21     20.07 o 
  -3   8   8      164.30      178.00     20.59 o 
  -2   8   8      580.01      503.68     23.95 o 
  -1   8   8        0.08       20.14     38.28 o 
   0   8   8     1338.17     1385.72    122.82 o 
   1   8   8      430.40      449.36     35.32 o 
   2   8   8      534.92      529.49     38.97 o 
   3   8   8       24.97       43.47     30.16 o 
   4   8   8      930.73      926.25     54.76 o 
   5   8   8        1.12        0.00     31.08 o 
   6   8   8       58.55        0.00     41.12 o 
   7   8   8       12.47        0.00    104.58 o 
  -7   9   8      287.77      368.15     37.87 o 
  -6   9   8      429.10      426.55     32.57 o 
  -5   9   8      230.68      289.21     29.94 o 
  -4   9   8      194.08      251.52     27.44 o 
  -3   9   8      113.63      119.95     21.55 o 
  -2   9   8      830.88      679.88     55.98 o 
  -1   9   8        1.04        0.00     58.78 o 
   0   9   8      401.75      444.96     74.50 o 
   1   9   8     1003.18     1204.33    119.96 o 
   2   9   8       51.14       30.07     50.58 o 
   3   9   8       76.94       77.75     36.65 o 
   4   9   8       87.58      107.45     37.99 o 
   5   9   8      673.42      765.77    190.70 o 
   6   9   8      176.84      149.10     43.00 o 
  -7  10   8        1.63       13.26     49.62 o 
  -6  10   8      114.71      160.29     33.80 o 
  -5  10   8       47.57       16.31     27.87 o 
  -4  10   8        3.17        4.89     43.36 o 
  -3  10   8        9.53       17.43     18.07 o 
  -2  10   8      805.58      792.89     76.21 o 
  -1  10   8      157.46       71.77     74.50 o 
   0  10   8      600.00      541.34     86.81 o 
   1  10   8       42.23       22.56     56.05 o 
   2  10   8      467.56      557.29     52.01 o 
   3  10   8      114.65       87.40     41.26 o 
   4  10   8     1223.69     1276.24     74.86 o 
   5  10   8      121.65       61.15     53.09 o 
  -5  11   8      124.85       89.55     33.98 o 
  -4  11   8      142.45      186.43     31.40 o 
  -3  11   8       22.26       24.56     43.18 o 
  -2  11   8      454.48      507.14    100.04 o 
  -1  11   8       67.93       79.26     57.20 o 
   0  11   8       13.30       73.71     59.64 o 
   1  11   8      149.93      139.86     55.36 o 
   2  11   8       47.82       22.16     47.30 o 
   3  11   8       84.45      163.41     50.05 o 
   4  11   8      146.56      159.27    176.69 o 
  -4  12   8        3.28        0.00     56.03 o 
  -3  12   8       25.23       25.54     49.69 o 
  -2  12   8       84.77       97.83     53.51 o 
  -1  12   8       23.78      143.98     53.33 o 
   0  12   8       86.04      136.29     53.01 o 
   1  12   8      206.51      185.08     58.61 o 
   2  12   8       30.18        0.00     78.87 o 
  -9   0   9        3.35       29.23     35.11 o 
  -7   0   9     1765.52     1829.77    107.99 o 
  -5   0   9       83.63       81.10     17.44 o 
  -3   0   9       33.11       75.86     15.03 o 
  -1   0   9        9.04       24.47     12.46 o 
   1   0   9      600.44      557.02     28.54 o 
   3   0   9     3203.66     3252.72     99.37 o 
   5   0   9     1416.84     1613.80    124.22 o 
   7   0   9      264.18      300.46     81.34 o 
   9   0   9      218.27      323.30     90.91 o 
 -10   1   9        1.37        0.00     34.98 o 
  -9   1   9       75.34       68.19     25.14 o 
  -8   1   9      551.25      499.97     31.33 o 
  -7   1   9       11.58       20.63     18.53 o 
  -6   1   9     2825.39     2702.55     65.23 o 
  -5   1   9       13.52        2.85     11.41 o 
  -4   1   9      810.05      944.30     27.74 o 
  -3   1   9       65.38       57.22     10.47 o 
  -2   1   9     1530.40     1640.18     38.63 o 
  -1   1   9      660.53      633.96     20.16 o 
   0   1   9      613.10      651.76     20.94 o 
   1   1   9       29.51       37.17      9.79 o 
   2   1   9        8.03        8.85     10.02 o 
   3   1   9      227.05      202.24     14.35 o 
   4   1   9       72.40       64.57     11.91 o 
   5   1   9      739.75      815.33     59.58 o 
   6   1   9      245.02      250.69     19.30 o 
   7   1   9      382.21      427.99     39.06 o 
   8   1   9      284.10      314.26     54.33 o 
   9   1   9        8.25        0.00     57.99 o 
 -10   2   9       56.67       57.74     38.93 o 
  -9   2   9      173.42      190.61     31.99 o 
  -8   2   9      137.96      120.71     29.87 o 
  -7   2   9      224.64      218.29     22.73 o 
  -6   2   9      473.76      503.23     24.53 o 
  -5   2   9      397.28      384.31     18.12 o 
  -4   2   9       58.56       90.34     12.00 o 
  -3   2   9      352.56      288.25     14.33 o 
  -2   2   9      535.25      548.18     19.99 o 
  -1   2   9      895.10      769.34     22.97 o 
   0   2   9     3895.68     3888.53     86.78 o 
   1   2   9      559.63      474.94     17.76 o 
   2   2   9     1276.38     1212.70     31.63 o 
   3   2   9     2422.63     2446.38     56.92 o 
   4   2   9      298.69      311.06     21.77 o 
   5   2   9     1761.79     1807.86     50.42 o 
   6   2   9       74.71       59.97     14.92 o 
   7   2   9      392.42      425.92     30.11 o 
   8   2   9      410.68      442.71     61.84 o 
   9   2   9       94.47       60.95     86.46 o 
 -10   3   9      315.23      241.89     41.39 o 
  -9   3   9       81.74       61.43     30.11 o 
  -8   3   9      422.19      375.38     36.24 o 
  -7   3   9        0.85        0.00     22.29 o 
  -6   3   9      497.22      472.28     24.22 o 
  -5   3   9       21.71       47.49     13.30 o 
  -4   3   9     2115.06     2186.99     50.76 o 
  -3   3   9     1640.43     1506.30     37.47 o 
  -2   3   9     1392.91     1572.77     38.22 o 
  -1   3   9      445.53      455.35     25.29 o 
   0   3   9      146.06      167.46     13.56 o 
   1   3   9      316.50      322.37     14.83 o 
   2   3   9      146.39      147.33     12.06 o 
   3   3   9      924.11      956.80     31.26 o 
   4   3   9       96.95       77.21     16.80 o 
   5   3   9      488.83      537.08     23.34 o 
   6   3   9      444.79      489.82     33.88 o 
   7   3   9       79.78       81.50     40.45 o 
   8   3   9       39.53       51.59     47.50 o 
 -10   4   9        0.21        0.00     31.42 o 
  -9   4   9      203.91      249.23     51.49 o 
  -8   4   9      163.25      223.19     36.95 o 
  -7   4   9        3.69        7.20     24.02 o 
  -6   4   9       44.92        0.00     20.02 o 
  -5   4   9      839.68      863.03     30.73 o 
  -4   4   9        2.35       13.36     11.74 o 
  -3   4   9     2089.74     2027.14     47.25 o 
  -2   4   9      109.53       91.77     12.01 o 
  -1   4   9      199.11      215.25     13.75 o 
   0   4   9     1517.55     1567.43     41.00 o 
   1   4   9      227.89      233.76     12.74 o 
   2   4   9      998.10     1008.19     29.14 o 
   3   4   9      183.50      200.53     14.05 o 
   4   4   9       40.61       57.49     14.29 o 
   5   4   9      468.77      451.10     21.92 o 
   6   4   9      245.14      316.27     25.55 o 
   7   4   9      140.01      170.24     34.48 o 
   8   4   9      413.72      502.89     62.63 o 
  -9   5   9       90.66       68.60     37.07 o 
  -8   5   9      131.64      138.16     29.90 o 
  -7   5   9       12.56       52.25     29.72 o 
  -6   5   9       77.61       62.92     20.58 o 
  -5   5   9      281.22      359.31     25.34 o 
  -4   5   9     1280.27     1212.67     42.18 o 
  -3   5   9       21.67        3.16     10.87 o 
  -2   5   9      128.85      117.62     11.34 o 
  -1   5   9      928.83      880.73     26.42 o 
   0   5   9      265.13      240.31     12.64 o 
   1   5   9       27.22       45.52     15.82 o 
   2   5   9      451.41      456.72     22.81 o 
   3   5   9      372.62      358.83     27.31 o 
   4   5   9      386.92      397.59     22.60 o 
   5   5   9       35.14       31.24     16.51 o 
   6   5   9      692.63      698.67     33.59 o 
   7   5   9       14.88        0.00     32.13 o 
   8   5   9       75.18        0.00     42.18 o 
  -9   6   9      299.92      278.06     35.19 o 
  -8   6   9        0.42        0.00     27.01 o 
  -7   6   9      622.68      651.38     45.12 o 
  -6   6   9       45.35      109.72     25.71 o 
  -5   6   9      828.24      928.02     40.19 o 
  -4   6   9       75.15       57.01     15.90 o 
  -3   6   9      683.44      756.96     33.46 o 
  -2   6   9      340.45      299.54     19.00 o 
  -1   6   9      250.17      274.30     18.89 o 
   0   6   9       69.81      107.70     21.26 o 
   1   6   9     1222.80     1176.46     45.39 o 
   2   6   9     1089.82     1156.49     50.55 o 
   3   6   9       13.42       15.00     33.15 o 
   4   6   9      182.96      171.61     21.23 o 
   5   6   9        0.63        9.64     21.92 o 
   6   6   9      207.99      278.90     35.52 o 
   7   6   9      489.08      411.05     60.96 o 
  -8   7   9       81.02       93.59     54.06 o 
  -7   7   9       20.18        0.00     26.36 o 
  -6   7   9       47.30       78.10     33.60 o 
  -5   7   9      175.43      188.15     25.13 o 
  -4   7   9        1.34        0.00     17.53 o 
  -3   7   9       17.56       16.83     16.51 o 
  -2   7   9       18.43       19.04     11.45 o 
  -1   7   9      379.29      379.59     46.34 o 
   0   7   9      898.63      859.70     46.60 o 
   1   7   9      462.73      521.48     34.74 o 
   2   7   9      697.27      684.25     43.99 o 
   3   7   9      120.86      143.66     29.95 o 
   4   7   9       52.36       77.03     30.59 o 
   5   7   9      127.37      125.43     32.51 o 
   6   7   9      371.25      419.59     43.80 o 
   7   7   9      166.31      118.28     65.76 o 
  -8   8   9       74.36       50.06     47.16 o 
  -7   8   9      408.27      496.77     38.78 o 
  -6   8   9      205.32      262.24     28.81 o 
  -5   8   9      604.35      630.33     73.50 o 
  -4   8   9       29.86       73.80     31.57 o 
  -3   8   9      193.85      241.20     22.55 o 
  -2   8   9      293.54      313.43     24.77 o 
  -1   8   9      526.78      667.36     62.72 o 
   0   8   9        4.86       10.25     48.53 o 
   1   8   9       10.96        0.00     47.16 o 
   2   8   9       82.84       69.43     45.45 o 
   3   8   9       61.77       31.74     38.37 o 
   4   8   9       55.71       69.51     33.47 o 
   5   8   9      123.89      137.23     44.92 o 
   6   8   9       34.53       49.61     46.69 o 
  -7   9   9        3.64       59.47     51.70 o 
  -6   9   9       61.69       41.87     33.40 o 
  -5   9   9      212.64      257.00     28.06 o 
  -4   9   9       63.02       60.18     24.37 o 
  -3   9   9        3.63       56.16     29.95 o 
  -2   9   9      262.63      254.95     70.40 o 
  -1   9   9       82.05      102.53     55.36 o 
   1   9   9       98.44      150.37     57.41 o 
   2   9   9      404.38      438.22     57.10 o 
   3   9   9       14.56        0.00     90.22 o 
   4   9   9     1833.23     1936.12     96.09 o 
   5   9   9       31.68        0.00     42.00 o 
  -6  10   9        0.73       32.38     32.16 o 
  -5  10   9      250.40      299.67     33.80 o 
  -4  10   9       31.40       45.35     40.15 o 
  -3  10   9      719.23      892.09    114.25 o 
  -2  10   9        8.35       60.37     40.17 o 
  -1  10   9      302.73      311.59    100.13 o 
   0  10   9       53.24       16.21     41.01 o 
   1  10   9      133.78      140.02     41.75 o 
   2  10   9      146.39      165.35     59.47 o 
   3  10   9       34.96       75.61     44.23 o 
   4  10   9       10.57       90.88     45.38 o 
  -5  11   9       36.36       21.77     46.30 o 
  -4  11   9       33.56       33.51     48.50 o 
  -3  11   9       10.45       21.11     44.74 o 
  -2  11   9      280.59      248.61     52.64 o 
  -1  11   9        5.22       52.50     47.65 o 
   0  11   9       73.06       44.31     47.19 o 
   1  11   9       22.32       38.50     46.81 o 
   2  11   9       65.13       41.89     51.44 o 
   3  11   9        9.07       75.50     50.28 o 
  -2  12   9      572.68      603.90    134.93 o 
  -1  12   9      178.05      232.23     57.66 o 
   0  12   9       82.61      202.13     70.20 o 
   1  12   9        0.35       17.47     52.48 o 
 -10   0  10      105.34      106.63     61.52 o 
  -8   0  10      149.38      114.67     41.35 o 
  -6   0  10     1760.06     1708.73     86.50 o 
  -4   0  10     1270.50     1119.96     45.19 o 
  -2   0  10     4131.93     4035.61    130.42 o 
   0   0  10     1507.95     1505.79     52.67 o 
   2   0  10      563.46      625.99     32.33 o 
   4   0  10      542.05      542.88     32.46 o 
   6   0  10      213.68      259.11     26.98 o 
   8   0  10       11.90       76.55     76.55 o 
 -10   1  10       82.41      118.72     37.38 o 
  -9   1  10        1.88       13.86     30.67 o 
  -8   1  10       25.48       43.01     25.11 o 
  -7   1  10      782.88      925.97     53.34 o 
  -6   1  10      142.21      155.50     21.10 o 
  -5   1  10      101.72      159.32     16.29 o 
  -4   1  10      335.11      342.53     17.38 o 
  -3   1  10       51.55       33.59     11.44 o 
  -2   1  10      643.94      554.64     21.19 o 
  -1   1  10      434.77      377.68     15.88 o 
   0   1  10      335.79      300.32     18.98 o 
   1   1  10        0.25       20.38     11.06 o 
   2   1  10      200.60      219.18     14.29 o 
   3   1  10      714.35      678.08     24.86 o 
   4   1  10      255.63      272.09     20.48 o 
   5   1  10      219.82      272.74     17.54 o 
   6   1  10      778.82      810.99     55.12 o 
   7   1  10      226.48      324.86     38.94 o 
   8   1  10        0.04       21.85     50.70 o 
 -10   2  10       98.07       58.02     37.96 o 
  -9   2  10       54.40       58.34     30.16 o 
  -8   2  10      189.89      167.85     27.19 o 
  -7   2  10       39.84       26.98     20.38 o 
  -6   2  10      301.84      193.33     20.20 o 
  -5   2  10       45.88       35.79     15.97 o 
  -4   2  10      512.42      446.07     19.48 o 
  -3   2  10       10.90        0.00     11.20 o 
  -2   2  10     3340.26     3283.61     70.73 o 
  -1   2  10     1075.33     1133.94     30.95 o 
   0   2  10     2076.11     2177.14     49.90 o 
   1   2  10      747.84      716.94     23.49 o 
   2   2  10      343.58      354.79     16.55 o 
   3   2  10     2392.34     2350.92     54.37 o 
   4   2  10      112.01      119.23     16.24 o 
   5   2  10       78.25       89.98     15.40 o 
   6   2  10       42.45       75.13     19.39 o 
   7   2  10       24.28       66.35     32.16 o 
   8   2  10       49.30       65.38     56.39 o 
 -10   3  10        3.47        0.00     31.38 o 
  -9   3  10      218.44      191.55     75.76 o 
  -8   3  10       39.28       40.00     30.66 o 
  -7   3  10       49.53       23.86     30.84 o 
  -6   3  10      232.18      207.95     20.54 o 
  -5   3  10      356.14      421.18     25.06 o 
  -4   3  10      126.49      195.75     16.51 o 
  -3   3  10     1572.51     1580.35     40.50 o 
  -2   3  10      307.20      356.59     16.58 o 
  -1   3  10       20.72       15.30      9.86 o 
   0   3  10      388.37      329.18     17.27 o 
   1   3  10       49.67       26.99     12.50 o 
   2   3  10       15.04       16.17     11.80 o 
   3   3  10       58.63       27.50     13.15 o 
   4   3  10      860.58      824.15     30.87 o 
   5   3  10      569.57      647.73     27.95 o 
   6   3  10       48.60       52.21     18.44 o 
   7   3  10      400.21      379.27     40.83 o 
   8   3  10      200.27      227.82     56.15 o 
  -9   4  10       49.71       71.80     30.43 o 
  -8   4  10      136.75       96.02     36.43 o 
  -7   4  10      216.15      190.66     33.68 o 
  -6   4  10      243.26      212.69     21.91 o 
  -5   4  10      513.06      574.11     27.83 o 
  -4   4  10     1557.02     1516.39     44.76 o 
  -3   4  10       39.92        0.00     12.66 o 
  -2   4  10      531.42      485.89     18.06 o 
  -1   4  10       65.68       40.55     10.88 o 
   0   4  10       46.75       65.44     14.72 o 
   1   4  10      435.94      441.93     18.86 o 
   2   4  10      146.23      153.76     13.99 o 
   3   4  10      398.43      387.40     21.09 o 
   4   4  10       40.13       20.62     15.28 o 
   5   4  10      174.78      178.52     18.96 o 
   6   4  10      203.61      239.65     25.51 o 
   7   4  10      250.89      229.00     40.02 o 
   8   4  10       65.17      135.14     57.28 o 
  -9   5  10      236.42      264.04     35.25 o 
  -8   5  10       58.85       27.92     27.43 o 
  -7   5  10       12.67       13.67     42.38 o 
  -6   5  10        3.73        0.00     22.83 o 
  -5   5  10      783.23      754.62     39.57 o 
  -4   5  10       54.26       25.85     17.05 o 
  -3   5  10     1250.24     1204.45     42.34 o 
  -2   5  10       90.82      131.85     14.76 o 
  -1   5  10      363.19      358.26     19.47 o 
   0   5  10       32.34       32.24     10.08 o 
   1   5  10      776.68      717.41     24.31 o 
   2   5  10      925.96      889.41     31.87 o 
   3   5  10       55.76       58.81     13.62 o 
   4   5  10     1068.59      987.29     42.49 o 
   5   5  10      217.78      215.00     20.51 o 
   6   5  10       39.05       47.01     23.62 o 
   7   5  10      290.84      311.29     43.46 o 
  -9   6  10        2.64        0.00     31.93 o 
  -8   6  10      409.63      395.01     36.47 o 
  -7   6  10        5.18       19.82     26.14 o 
  -6   6  10      307.17      361.98     39.41 o 
  -5   6  10       27.36       33.92     26.53 o 
  -4   6  10      228.73      277.50     25.24 o 
  -3   6  10      148.34      183.52     18.32 o 
  -2   6  10       23.91       36.26     17.44 o 
  -1   6  10      145.92      123.73     11.83 o 
   0   6  10      736.46      660.87     37.70 o 
   1   6  10      211.87      224.15     28.51 o 
   2   6  10      426.99      416.44     31.52 o 
   3   6  10      239.80      258.27     29.48 o 
   4   6  10       54.08       61.69     20.58 o 
   5   6  10      334.23      333.14     32.84 o 
   6   6  10      827.29      823.19     64.72 o 
   7   6  10        0.55        0.00     59.29 o 
  -8   7  10       44.60       51.47     33.97 o 
  -7   7  10      184.06      160.55     31.28 o 
  -6   7  10       14.98       35.35     23.44 o 
  -5   7  10      190.78      178.05     27.32 o 
  -4   7  10        0.34       36.79     20.10 o 
  -3   7  10       93.99       90.91     23.92 o 
  -2   7  10       16.04       23.41     17.12 o 
  -1   7  10     1636.90     1596.67    126.45 o 
   0   7  10      186.78      237.36     37.34 o 
   1   7  10     3437.39     3276.07    143.52 o 
   2   7  10      215.28      227.28     33.63 o 
   3   7  10       70.93       81.02     31.89 o 
   4   7  10       79.88       63.29     34.65 o 
   5   7  10       75.06        0.00     70.74 o 
   6   7  10       35.84       73.79     50.92 o 
  -7   8  10        9.13       46.07     38.95 o 
  -6   8  10      540.86      657.16     43.92 o 
  -5   8  10       42.06       29.28     22.85 o 
  -4   8  10        0.04       62.38     21.51 o 
  -3   8  10      284.75      286.34     21.92 o 
  -2   8  10       13.27       24.61     58.10 o 
   0   8  10      173.33      224.19     59.47 o 
   1   8  10       12.81       27.34     51.26 o 
   2   8  10      170.77      105.94     51.95 o 
   3   8  10        3.21        0.00     49.90 o 
   4   8  10      234.44      239.97     57.18 o 
   5   8  10       36.35        0.00    101.84 o 
   6   8  10      103.14       93.02     66.64 o 
  -6   9  10      105.69      101.02     32.55 o 
  -5   9  10      130.04      135.56     28.21 o 
  -4   9  10        0.21        0.00     26.12 o 
  -3   9  10      696.03      540.62     76.19 o 
  -2   9  10       59.72        0.00     69.03 o 
  -1   9  10     1143.77     1336.46    258.37 o 
   0   9  10        3.04        0.00     43.14 o 
   1   9  10      156.13      177.29     69.03 o 
   2   9  10       31.94        0.00     38.96 o 
   3   9  10      194.71      244.28     45.23 o 
   4   9  10       29.32       35.45     42.33 o 
   5   9  10       25.86        0.00     89.71 o 
  -5  10  10        6.98       22.46     45.18 o 
  -4  10  10        3.09       31.77     48.89 o 
  -3  10  10        4.74       12.52     41.94 o 
  -2  10  10      324.72      349.65    112.86 o 
  -1  10  10       28.48       20.09     43.36 o 
   0  10  10        3.71       50.80     45.23 o 
   1  10  10       39.13       17.50     55.52 o 
   2  10  10        5.09        0.00     45.20 o 
   3  10  10       39.64       36.09     48.03 o 
   4  10  10      555.99      612.90     59.64 o 
  -4  11  10       26.94      111.36     49.87 o 
  -3  11  10      325.49      362.92     58.96 o 
  -2  11  10       34.80       38.62     48.65 o 
  -1  11  10      391.68      443.93     57.12 o 
   0  11  10        1.31        0.00     47.08 o 
   1  11  10       27.53       69.43     50.96 o 
   2  11  10       66.18      120.80     53.70 o 
  -9   0  11       13.69        0.00     50.58 o 
  -7   0  11      559.93      574.83     66.98 o 
  -5   0  11      318.74      225.71     33.15 o 
  -3   0  11       28.29       61.98     19.07 o 
  -1   0  11      885.07     1009.34     43.00 o 
   1   0  11        8.64        0.00     17.33 o 
   3   0  11        4.89        0.30     19.96 o 
   5   0  11        0.65        0.00     22.57 o 
   7   0  11       88.12       52.63     67.67 o 
  -9   1  11       17.07        1.45     28.36 o 
  -8   1  11      250.74      247.81     37.61 o 
  -7   1  11       10.66        0.00     51.60 o 
  -6   1  11       98.85       74.80     21.17 o 
  -5   1  11      214.06      207.72     20.50 o 
  -4   1  11      511.18      637.50     28.58 o 
  -3   1  11      325.01      319.97     17.27 o 
  -2   1  11      722.55      598.40     22.69 o 
  -1   1  11      226.37      239.35     15.23 o 
   0   1  11     1920.19     1895.13     46.13 o 
   1   1  11       34.23       41.96     13.36 o 
   2   1  11     2309.79     2250.88     53.43 o 
   3   1  11      362.33      349.08     18.73 o 
   4   1  11     1453.43     1422.54     41.51 o 
   5   1  11       16.28        0.00     22.17 o 
   6   1  11        1.96        0.00     22.03 o 
   7   1  11        1.40        0.00     69.72 o 
   8   1  11       94.04       35.30     58.44 o 
  -9   2  11      144.39      126.08     32.11 o 
  -8   2  11        1.43       24.05     32.28 o 
  -7   2  11      444.17      406.81     39.63 o 
  -6   2  11       68.83       93.07     27.00 o 
  -5   2  11      256.62      307.21     21.77 o 
  -4   2  11      152.84      128.93     19.52 o 
  -3   2  11      366.50      434.23     22.89 o 
  -2   2  11        8.61       10.52     13.65 o 
  -1   2  11      621.72      689.10     25.84 o 
   0   2  11     1209.08     1029.87     31.39 o 
   1   2  11       14.44       25.78     12.13 o 
   2   2  11      447.86      505.59     21.35 o 
   3   2  11      378.28      360.06     18.67 o 
   4   2  11        7.31        7.21     15.71 o 
   5   2  11      202.15      208.65     18.64 o 
   6   2  11      447.88      445.66     27.03 o 
   7   2  11      140.99      195.85     38.11 o 
  -9   3  11       92.94      116.10     51.60 o 
  -8   3  11       12.56        0.00     30.14 o 
  -7   3  11        8.83       25.84     26.40 o 
  -6   3  11        0.62        0.00     21.16 o 
  -5   3  11      218.48      214.21     21.34 o 
  -4   3  11      800.24      750.93     38.59 o 
  -3   3  11       61.96       64.41     16.54 o 
  -2   3  11      327.13      287.82     17.91 o 
  -1   3  11      381.33      419.09     17.92 o 
   0   3  11      463.93      427.39     19.30 o 
   1   3  11       11.35       33.70     13.25 o 
   2   3  11      864.07      859.35     36.80 o 
   3   3  11      764.44      703.27     28.12 o 
   4   3  11     1062.82     1056.58     37.43 o 
   5   3  11       33.39       53.98     19.12 o 
   6   3  11      496.62      451.12     27.27 o 
   7   3  11      420.07      465.04     49.84 o 
  -9   4  11      157.53      116.16     33.81 o 
  -8   4  11       77.64       19.23     29.99 o 
  -7   4  11      210.86      214.30     29.93 o 
  -6   4  11       64.73      131.23     41.01 o 
  -5   4  11      245.02      256.71     24.75 o 
  -4   4  11      181.95      149.53     19.17 o 
  -3   4  11      556.44      546.93     27.99 o 
  -2   4  11      404.61      470.54     25.48 o 
  -1   4  11       26.68       31.35     14.11 o 
   0   4  11       34.63       52.09     14.37 o 
   1   4  11      463.35      419.00     21.25 o 
   2   4  11       49.29       70.42     16.02 o 
   3   4  11      371.04      345.45     19.74 o 
   4   4  11       85.36       83.30     17.76 o 
   5   4  11      887.71      874.49     48.33 o 
   6   4  11      402.21      384.29     40.38 o 
   7   4  11      132.32      107.24     40.73 o 
  -8   5  11        6.61        0.00     28.95 o 
  -7   5  11       30.78       21.23     31.07 o 
  -6   5  11       46.70       31.16     27.18 o 
  -5   5  11      249.83      183.83     30.87 o 
  -4   5  11      692.66      707.34     42.43 o 
  -3   5  11      241.81      222.03     19.42 o 
  -2   5  11       25.77       25.22     14.87 o 
  -1   5  11       52.46       48.90     17.14 o 
   0   5  11      492.77      493.26     25.70 o 
   1   5  11        8.70        0.00     11.25 o 
   2   5  11      391.35      385.19     24.52 o 
   3   5  11       50.23       30.54     19.31 o 
   4   5  11        6.26        9.56     18.07 o 
   5   5  11      106.88       83.27     45.68 o 
   6   5  11      435.06      511.51     38.38 o 
   7   5  11      169.46      183.66     69.39 o 
  -8   6  11        1.54       11.51     31.39 o 
  -7   6  11      125.08      105.53     30.76 o 
  -6   6  11      102.25       76.85     27.06 o 
  -5   6  11      386.76      363.61     31.88 o 
  -4   6  11       45.06       34.25     20.96 o 
  -3   6  11       30.15       17.86     20.18 o 
  -2   6  11      211.90      207.01     20.48 o 
  -1   6  11      167.89      166.29     14.91 o 
   0   6  11      412.79      431.92     47.85 o 
   1   6  11     2977.82     2970.29    156.87 o 
   2   6  11       17.62       11.01     26.47 o 
   3   6  11      114.95      110.67     29.61 o 
   4   6  11       87.57       56.95     31.19 o 
   5   6  11       37.05        8.73     55.38 o 
   6   6  11        1.90       98.73     57.97 o 
  -7   7  11        0.13        0.00     31.65 o 
  -6   7  11      252.76      264.17     28.36 o 
  -5   7  11       18.77       33.50     22.23 o 
  -4   7  11       52.05      128.07     23.60 o 
  -3   7  11      423.95      431.64     29.30 o 
  -2   7  11       11.42        4.95     20.34 o 
  -1   7  11       25.09        8.89     58.78 o 
   0   7  11      288.59      343.80     62.20 o 
   1   7  11        1.67       32.81     52.63 o 
   2   7  11      166.89      123.03     54.00 o 
   3   7  11       48.42        5.56     38.02 o 
   4   7  11       33.81       50.19     41.90 o 
   5   7  11      336.76      340.00    103.89 o 
   6   7  11       73.10       32.81    101.84 o 
  -7   8  11       41.27        0.00     37.41 o 
  -6   8  11      176.04      120.98     31.87 o 
  -5   8  11       34.60       28.13     27.43 o 
  -4   8  11        0.35       38.63     21.39 o 
  -3   8  11        0.76       15.75     25.96 o 
  -2   8  11      116.50      186.11     56.12 o 
  -1   8  11      165.54      133.28     61.52 o 
   0   8  11       40.66        0.43     38.17 o 
   1   8  11      370.21      244.70     63.57 o 
   2   8  11        9.64        0.00     56.73 o 
   3   8  11      765.92      869.52     59.42 o 
   4   8  11       46.39        0.55     42.44 o 
   5   8  11       75.00       66.98     97.95 o 
  -6   9  11      136.17      191.35     35.94 o 
  -5   9  11      254.06      261.91     32.01 o 
  -4   9  11      155.60      210.26     36.90 o 
  -3   9  11        0.68       69.20     43.10 o 
  -2   9  11      313.72      403.80     49.67 o 
  -1   9  11        0.05        0.00     72.58 o 
   0   9  11       29.90       85.49     41.49 o 
   1   9  11        5.43        0.00     40.18 o 
   2   9  11        7.57        0.00     42.28 o 
   3   9  11        0.23       19.14     46.07 o 
   4   9  11      132.15      181.74     51.15 o 
  -4  10  11        2.70       42.38     47.99 o 
  -3  10  11      270.03      252.06     52.97 o 
  -2  10  11       57.21      148.05    102.24 o 
  -1  10  11      438.37      477.67    103.40 o 
   0  10  11        0.18       62.14     48.48 o 
   1  10  11       77.28       82.67     49.66 o 
   2  10  11        2.89        0.00     48.52 o 
   3  10  11      605.35      785.97     76.83 o 
  -2  11  11      487.53      605.07    122.56 o 
  -1  11  11       30.71       45.07     56.10 o 
   0  11  11        3.83        3.29    116.67 o 
  -8   0  12      413.62      388.45     48.42 o 
  -6   0  12      411.71      417.62     56.05 o 
  -4   0  12      208.26      197.60     30.21 o 
  -2   0  12       96.02      142.46     25.72 o 
   0   0  12       20.90       12.57     19.66 o 
   2   0  12      299.28      251.33     26.27 o 
   4   0  12     1033.58     1017.10     48.90 o 
   6   0  12      206.17      280.24     54.68 o 
  -9   1  12       17.59        0.00     37.04 o 
  -8   1  12        3.13        3.69     28.36 o 
  -7   1  12     1000.38      960.37     68.38 o 
  -6   1  12       16.80       31.44     41.69 o 
  -5   1  12      528.82      461.85     41.94 o 
  -4   1  12       97.78       89.01     20.06 o 
  -3   1  12      454.52      476.27     25.52 o 
  -2   1  12        4.61       30.07     16.40 o 
  -1   1  12     1178.66     1343.36     44.71 o 
   0   1  12       33.82       24.27     14.79 o 
   1   1  12      383.18      466.89     21.92 o 
   2   1  12      645.51      647.18     23.47 o 
   3   1  12      540.56      541.55     27.74 o 
   4   1  12        6.37        7.62     15.62 o 
   5   1  12       23.96       17.81     19.13 o 
   6   1  12      175.76      133.70     28.17 o 
   7   1  12       10.30       35.76     51.75 o 
  -9   2  12        2.17       23.48     33.65 o 
  -8   2  12      144.44      196.10     31.23 o 
  -7   2  12       36.67        0.00     27.91 o 
  -6   2  12      207.47      223.03     35.78 o 
  -5   2  12      144.58      178.35     29.20 o 
  -4   2  12      205.55      220.42     25.10 o 
  -3   2  12      439.15      448.53     26.30 o 
  -2   2  12     1022.31      870.28     35.90 o 
  -1   2  12     1437.00     1394.29     47.79 o 
   0   2  12      269.87      188.09     18.03 o 
   1   2  12      133.94      128.55     16.28 o 
   2   2  12      312.04      272.42     20.91 o 
   3   2  12      144.94      150.07     18.17 o 
   4   2  12     1090.97     1055.21     45.05 o 
   5   2  12      117.55      162.17     20.58 o 
   6   2  12      691.22      725.55     41.82 o 
   7   2  12       17.96        0.00     74.50 o 
  -9   3  12      110.43      140.46     36.21 o 
  -8   3  12        0.66        0.00     33.54 o 
  -7   3  12       23.54       19.23     38.80 o 
  -6   3  12       57.01       56.60     31.53 o 
  -5   3  12      307.19      267.39     27.35 o 
  -4   3  12      369.78      305.36     23.91 o 
  -3   3  12      627.69      590.17     34.12 o 
  -2   3  12      127.23      124.47     18.97 o 
  -1   3  12       60.16       48.43     16.71 o 
   0   3  12       93.42       89.77     16.99 o 
   1   3  12       51.51       77.43     16.88 o 
   2   3  12      616.39      641.24     49.99 o 
   3   3  12       36.46       27.09     17.46 o 
   4   3  12       18.95       12.09     18.62 o 
   5   3  12      338.96      317.33     26.68 o 
   6   3  12       34.71       62.22     36.67 o 
   7   3  12       51.32        0.00     49.44 o 
  -8   4  12       15.38        7.77     43.24 o 
  -7   4  12        3.08        0.00     28.61 o 
  -6   4  12       27.31       37.20     24.66 o 
  -5   4  12        4.59        0.00     22.01 o 
  -4   4  12      483.89      490.21     32.98 o 
  -3   4  12      198.65      269.83     24.66 o 
  -2   4  12       22.18       23.08     17.05 o 
  -1   4  12       34.69       15.09     17.07 o 
   0   4  12       90.18       78.28     17.98 o 
   1   4  12      482.59      470.03     24.37 o 
   2   4  12      410.99      412.56     22.82 o 
   3   4  12      116.67      137.31     19.61 o 
   4   4  12      319.98      327.08     24.99 o 
   5   4  12       24.57       32.82     29.20 o 
   6   4  12      367.36      390.06     51.02 o 
  -8   5  12       78.17       90.43     34.16 o 
  -7   5  12       11.33       42.49     30.10 o 
  -6   5  12       12.30        3.67     25.49 o 
  -5   5  12      277.82      211.68     39.10 o 
  -4   5  12       91.41      157.36     23.50 o 
  -3   5  12       49.69       49.17     20.37 o 
  -2   5  12      200.50      151.11     22.17 o 
  -1   5  12        1.82        4.50     17.95 o 
   0   5  12      381.20      344.08     63.54 o 
   1   5  12      410.06      373.25     30.60 o 
   2   5  12        3.20        0.00     15.20 o 
   3   5  12      142.58      183.31     19.18 o 
   4   5  12       33.42       23.48     22.14 o 
   5   5  12      121.95      163.61     43.24 o 
   6   5  12        8.36       37.84     44.41 o 
  -7   6  12       11.78       63.39     31.73 o 
  -6   6  12      279.10      252.17     37.77 o 
  -5   6  12        1.35        0.00     23.93 o 
  -4   6  12      719.84      675.69     41.01 o 
  -3   6  12        7.99        0.00     20.75 o 
  -2   6  12       87.14       64.02     20.06 o 
  -1   6  12      182.65      223.19     27.14 o 
   0   6  12      790.73      809.76     67.82 o 
   1   6  12       71.50       53.09     46.46 o 
   2   6  12      321.16      403.47     49.18 o 
   3   6  12      553.88      596.10     42.20 o 
   4   6  12        6.55        0.00     39.77 o 
   5   6  12        0.07        0.00     50.36 o 
  -7   7  12       71.03       85.31     34.74 o 
  -6   7  12      109.26       54.38     31.42 o 
  -5   7  12       80.72      113.34     27.87 o 
  -4   7  12        0.93       46.10     22.46 o 
  -3   7  12        4.34        0.00     21.53 o 
  -2   7  12        1.41        0.00     23.00 o 
  -1   7  12      122.96      106.50     42.53 o 
   1   7  12      568.06      540.45     64.17 o 
   2   7  12      123.37       95.18     50.58 o 
   3   7  12      141.78      113.49     57.76 o 
   4   7  12       26.90       10.91     43.20 o 
   5   7  12      199.13      167.61     62.31 o 
  -6   8  12      217.71      198.97     35.06 o 
  -5   8  12      252.37      286.82     32.81 o 
  -4   8  12       63.72       72.05     26.52 o 
  -3   8  12       10.48       16.40     40.74 o 
  -2   8  12       67.42       78.66     55.96 o 
  -1   8  12        0.76        6.97     64.25 o 
   0   8  12       20.65       16.32     41.26 o 
   1   8  12       27.34       59.27     41.26 o 
   2   8  12       63.94      102.71     59.38 o 
   3   8  12        0.05        0.00     41.77 o 
   4   8  12        5.63        0.00     46.87 o 
  -5   9  12       14.30       40.96     68.16 o 
  -4   9  12       40.07        0.00     46.96 o 
  -3   9  12      105.97        6.85     46.11 o 
  -2   9  12        0.36        0.00     51.22 o 
  -1   9  12       35.80       57.20     54.56 o 
   0   9  12        8.61       14.15     45.76 o 
   1   9  12        1.06        0.00     45.25 o 
   2   9  12       19.97      132.22     48.43 o 
   3   9  12      395.97      367.56     56.49 o 
  -3  10  12        0.70      108.82     50.64 o 
  -2  10  12      594.52      728.28    182.77 o 
  -1  10  12        1.08        0.00     47.93 o 
   0  10  12       48.44       80.79     56.51 o 
   1  10  12       51.94       35.90     53.06 o 
  -7   0  13      552.04      469.07     52.84 o 
  -5   0  13      602.97      393.02     61.52 o 
  -3   0  13      555.12      492.88     49.57 o 
  -1   0  13      281.24      269.24     33.85 o 
   1   0  13      138.34      147.83     47.73 o 
   3   0  13      449.38      477.28     32.49 o 
   5   0  13       72.28      110.88     37.94 o 
  -8   1  13      134.97      124.11     33.01 o 
  -7   1  13        4.07       18.99     28.08 o 
  -6   1  13      483.78      607.32     91.59 o 
  -5   1  13       10.26       53.31     45.80 o 
  -4   1  13      117.49      186.40     31.96 o 
  -3   1  13      192.51      157.96     29.69 o 
  -2   1  13      302.70      360.65     25.15 o 
  -1   1  13      260.30      214.99     22.64 o 
   0   1  13        2.80        0.00     18.98 o 
   1   1  13       63.45       74.91     21.43 o 
   2   1  13      274.38      204.56     20.84 o 
   3   1  13       23.10       46.95     19.35 o 
   4   1  13      164.79      107.34     25.71 o 
   5   1  13      372.64      369.75     31.33 o 
   6   1  13        4.98        0.00     43.34 o 
  -8   2  13        4.08       33.59     43.93 o 
  -7   2  13      117.27       94.34     29.28 o 
  -6   2  13        9.40        0.00     25.72 o 
  -5   2  13       72.69       83.91     34.52 o 
  -4   2  13       59.49       26.93     50.49 o 
  -3   2  13     1131.49     1011.98     73.85 o 
  -2   2  13      103.55      142.23     22.76 o 
  -1   2  13     1925.04     1766.60     61.68 o 
   0   2  13       46.17       91.22     23.34 o 
   1   2  13      572.91      628.89     32.54 o 
   2   2  13      627.48      614.07     28.95 o 
   3   2  13      225.70      263.86     24.03 o 
   4   2  13        3.36       18.33     22.76 o 
   5   2  13       34.62       78.58     29.99 o 
   6   2  13        4.47       39.55     38.11 o 
  -8   3  13       33.49       39.19     36.90 o 
  -7   3  13       61.52       62.57     30.07 o 
  -6   3  13       32.66       32.45     27.75 o 
  -5   3  13        6.62       16.47     38.28 o 
  -4   3  13      995.56      980.89     58.67 o 
  -3   3  13      165.51      180.17     26.26 o 
  -2   3  13      547.28      538.00     34.03 o 
  -1   3  13      123.70       78.12     20.01 o 
   0   3  13      132.98      106.11     21.92 o 
   1   3  13       18.63        0.00     19.76 o 
   2   3  13       46.20       45.65     21.21 o 
   3   3  13      149.11      129.95     22.16 o 
   4   3  13       18.91       13.93     23.66 o 
   5   3  13      301.34      332.96     65.14 o 
   6   3  13      276.60      230.67     42.89 o 
  -8   4  13        0.09        0.00     72.22 o 
  -7   4  13       24.23        0.00     30.79 o 
  -6   4  13      126.04      110.11     26.65 o 
  -5   4  13      298.57      268.11     25.43 o 
  -4   4  13        1.62       29.66     26.61 o 
  -3   4  13      363.77      379.70     26.47 o 
  -2   4  13        7.60       34.90     27.01 o 
  -1   4  13       43.27       62.15     21.69 o 
   0   4  13        0.58        0.00     36.31 o 
   1   4  13       87.88       98.86     21.62 o 
   2   4  13       10.57        0.00     19.82 o 
   3   4  13        5.54        0.00     22.49 o 
   4   4  13       48.52       36.71     32.26 o 
   5   4  13      255.05      255.71     61.93 o 
   6   4  13      133.95      117.74     41.94 o 
  -7   5  13       80.47       58.81     32.64 o 
  -6   5  13      225.70      186.09     32.55 o 
  -5   5  13        7.53        0.00     23.30 o 
  -4   5  13      551.77      481.60     33.76 o 
  -3   5  13        0.42        0.00     22.24 o 
  -2   5  13      130.87      103.12     23.21 o 
  -1   5  13       94.65      133.51     24.48 o 
   0   5  13      418.78      356.49     25.29 o 
   1   5  13       22.01        0.00     23.87 o 
   2   5  13      164.58      186.83     55.71 o 
   3   5  13      189.48      181.87     27.66 o 
   4   5  13       30.36       24.36     28.91 o 
   5   5  13       60.17        5.96     44.31 o 
  -7   6  13      126.45      134.65     44.58 o 
  -6   6  13        3.64        1.99     46.76 o 
  -5   6  13      333.35      377.14     31.78 o 
  -4   6  13      163.17      180.27     25.63 o 
  -3   6  13       38.09       51.28     23.86 o 
  -2   6  13        2.75        0.00     27.42 o 
  -1   6  13      224.94      197.39     24.96 o 
   0   6  13       82.55       67.78     48.64 o 
   1   6  13      595.03      645.65     72.45 o 
   2   6  13        1.12        0.00     46.86 o 
   3   6  13        0.59        0.00     51.43 o 
   4   6  13        9.76        0.00     80.65 o 
   5   6  13      124.00        0.00    141.49 o 
  -6   7  13      125.33      122.51     34.86 o 
  -5   7  13       23.09       18.06     55.05 o 
  -4   7  13        8.23       10.63     27.61 o 
  -3   7  13       11.75        0.00     44.10 o 
  -2   7  13       75.96       83.80     38.18 o 
  -1   7  13      151.70      170.80     40.47 o 
   0   7  13      902.89     1158.99    109.33 o 
   1   7  13       27.14       21.90     40.98 o 
   2   7  13      362.38      463.71    188.31 o 
   3   7  13       23.40       23.02     44.92 o 
   4   7  13       25.88       99.35     48.83 o 
  -5   8  13      149.46      160.00     47.96 o 
  -4   8  13        0.11       12.65     62.10 o 
  -3   8  13       14.26       85.13     45.73 o 
  -2   8  13        8.66      120.00     41.56 o 
  -1   8  13        0.86       29.43     45.43 o 
   0   8  13        4.87       25.00     66.12 o 
   1   8  13       15.23       26.89     44.98 o 
   2   8  13       16.32       27.98     48.52 o 
   3   8  13       36.39       54.24     48.81 o 
  -3   9  13       17.62       13.34     48.26 o 
  -2   9  13      307.50      427.37    120.07 o 
  -1   9  13       27.54       35.51     47.92 o 
   0   9  13       57.93       76.03     51.21 o 
   1   9  13        0.92       38.76     59.49 o 
  -8   0  14      255.59      238.91     85.44 o 
  -6   0  14      114.09      131.69     44.83 o 
  -4   0  14       59.31       54.68     53.31 o 
  -2   0  14      489.89      584.01     52.67 o 
   0   0  14      191.48      273.36     37.68 o 
   2   0  14      124.64       95.13     43.64 o 
   4   0  14        9.80        0.00     35.63 o 
  -8   1  14        1.24        0.00     33.89 o 
  -7   1  14      205.61      179.09     35.01 o 
  -6   1  14       13.05        0.00     29.92 o 
  -5   1  14        6.87       24.75     28.48 o 
  -4   1  14      132.44       99.11     50.58 o 
  -3   1  14       28.77       21.51     27.67 o 
  -2   1  14       35.95       53.86     24.22 o 
  -1   1  14       75.37       71.66     31.92 o 
   0   1  14      161.80      219.55     27.73 o 
   1   1  14      246.28      255.91     29.35 o 
   2   1  14       81.26       45.35     26.13 o 
   3   1  14      758.59      728.07     41.75 o 
   4   1  14        0.04        0.00     30.19 o 
   5   1  14        6.34       41.65     28.78 o 
  -8   2  14      150.77      150.63     37.71 o 
  -7   2  14        6.45        0.00     32.05 o 
  -6   2  14       69.23      112.17     44.10 o 
  -5   2  14       27.78        0.00     27.91 o 
  -4   2  14       65.25       62.79     36.95 o 
  -3   2  14      161.65       99.03     34.14 o 
  -2   2  14      420.24      441.47     31.73 o 
  -1   2  14      379.63      365.75     34.33 o 
   0   2  14      150.80      147.81     34.68 o 
   1   2  14       70.95      114.95     25.64 o 
   2   2  14      274.36      231.72     29.31 o 
   3   2  14      108.61      131.00     26.95 o 
   4   2  14      112.02      119.20     37.96 o 
   5   2  14       16.29       89.38     29.31 o 
  -7   3  14        0.37        0.00     32.92 o 
  -6   3  14       69.74       82.17     40.05 o 
  -5   3  14      152.89      107.56     40.52 o 
  -4   3  14       48.47       84.85     28.64 o 
  -3   3  14      351.66      347.75     33.58 o 
  -2   3  14       53.68       17.94     24.64 o 
  -1   3  14      355.42      335.04     35.49 o 
   0   3  14      104.03      100.39     35.81 o 
   1   3  14      237.64      234.73     26.71 o 
   2   3  14      152.10       68.91     35.32 o 
   3   3  14      218.78      240.45     36.70 o 
   4   3  14       14.03       13.37     30.26 o 
   5   3  14      308.63      331.42     43.11 o 
  -7   4  14       34.68        0.00     35.32 o 
  -6   4  14       10.37       14.35     28.23 o 
  -5   4  14       25.27        0.00     28.63 o 
  -4   4  14      233.64      204.58     27.95 o 
  -3   4  14       13.63       39.60     24.56 o 
  -2   4  14       51.71       65.68     23.85 o 
  -1   4  14        9.85       25.08     26.79 o 
   0   4  14       58.98       76.84     26.73 o 
   1   4  14       33.03       33.39     30.43 o 
   2   4  14        0.82        6.08     30.22 o 
   3   4  14        0.08        0.00     30.82 o 
   4   4  14       57.56       54.17     66.58 o 
   5   4  14       77.04      162.32     58.89 o 
  -6   5  14        8.25        0.00     32.55 o 
  -5   5  14      291.53      318.61     32.51 o 
  -4   5  14       65.86       69.55     26.22 o 
  -3   5  14      178.50      178.45     28.37 o 
  -2   5  14      133.07       94.49     27.77 o 
  -1   5  14      251.82      308.17     61.14 o 
   0   5  14        6.49       12.95     30.98 o 
   1   5  14      312.29      303.10     29.98 o 
   2   5  14        7.08        0.00     24.71 o 
   3   5  14        0.81        0.00     55.01 o 
   4   5  14        5.61        0.00     56.26 o 
  -6   6  14       85.20       85.47     35.92 o 
  -5   6  14        1.03        5.53     30.95 o 
  -4   6  14       96.88       98.36     30.61 o 
  -3   6  14       35.91       46.59     28.38 o 
  -2   6  14       12.54       13.71     44.49 o 
  -1   6  14       52.08      109.39     40.26 o 
   0   6  14      819.27      776.18     87.57 o 
   1   6  14        8.83        0.00     40.05 o 
   2   6  14      184.09      208.09     46.30 o 
   3   6  14       27.92        0.00     44.60 o 
  -5   7  14       84.56       83.98     42.42 o 
  -4   7  14       88.90       87.77     46.03 o 
  -3   7  14        3.48        0.00     43.75 o 
  -2   7  14       38.62       46.52     47.03 o 
  -1   7  14      111.79      124.27     45.52 o 
   0   7  14        0.21        9.00     42.92 o 
   1   7  14      233.96      334.69     51.38 o 
   2   7  14       40.80        0.00     46.87 o 
  -3   8  14        7.37        0.00     47.53 o 
  -2   8  14       79.42      102.14     48.09 o 
  -1   8  14        0.05       17.46     47.47 o 
   0   8  14      118.75      127.17     62.84 o 
   1   8  14       41.92        0.00     49.03 o 
  -7   0  15      374.96      409.94     67.33 o 
  -5   0  15        9.08        4.08     46.41 o 
  -3   0  15        0.35       68.86     55.02 o 
  -1   0  15       91.82      169.70     49.04 o 
   1   0  15       93.62      165.12     48.91 o 
   3   0  15      475.68      389.03     50.21 o 
  -7   1  15        6.15       58.40     37.89 o 
  -6   1  15      116.33      105.60     39.17 o 
  -5   1  15       24.87        0.00     31.98 o 
  -4   1  15       27.93       31.67     41.35 o 
  -3   1  15       72.75       45.54     34.74 o 
  -2   1  15      292.17      318.43     36.14 o 
  -1   1  15        0.63       62.50     28.33 o 
   0   1  15       52.84      105.99     30.20 o 
   1   1  15       59.55       51.98     30.52 o 
   2   1  15      276.63      306.69     45.72 o 
   3   1  15       65.00       20.35     57.71 o 
   4   1  15      181.08      120.66     31.04 o 
  -7   2  15       67.52      108.32     48.25 o 
  -6   2  15       19.37       30.66     33.99 o 
  -5   2  15        3.46        0.00     53.40 o 
  -4   2  15      335.97      362.70     37.37 o 
  -3   2  15      134.93      160.17     33.76 o 
  -2   2  15       51.99       61.52     29.87 o 
  -1   2  15       34.71       45.31     29.23 o 
   0   2  15      311.78      275.19     32.60 o 
   1   2  15        3.65        0.00     31.18 o 
   2   2  15        1.72        0.00     80.65 o 
   3   2  15      262.81      198.04     41.60 o 
   4   2  15       56.16       21.79     40.82 o 
  -6   3  15       26.72       35.49     35.59 o 
  -5   3  15        2.90        2.15     32.82 o 
  -4   3  15      211.97      201.29     34.09 o 
  -3   3  15       90.57       24.83     31.49 o 
  -2   3  15       80.11       98.45     26.72 o 
  -1   3  15      157.79      169.86     37.90 o 
   0   3  15       69.90       67.29     31.68 o 
   1   3  15      113.87       82.62     37.37 o 
   2   3  15       35.40        0.00     60.83 o 
   3   3  15      212.69      215.13     41.92 o 
   4   3  15      215.88      214.68     43.30 o 
  -6   4  15       23.02        0.00     52.29 o 
  -5   4  15      106.65      123.82     43.11 o 
  -4   4  15       16.94        0.00     27.96 o 
  -3   4  15        9.22       10.44     30.83 o 
  -2   4  15       24.49       28.23     31.36 o 
  -1   4  15       13.92       79.44     36.40 o 
   0   4  15       14.82        0.51     30.38 o 
   1   4  15      178.67      208.69     32.99 o 
   2   4  15        1.18        0.00     29.53 o 
   3   4  15       32.47       16.23     35.80 o 
  -5   5  15        4.44        0.00     34.32 o 
  -4   5  15       58.51       57.00     32.78 o 
  -3   5  15       10.48       26.91     31.76 o 
  -2   5  15        3.48       70.34     32.96 o 
  -1   5  15      116.86      101.21     39.76 o 
   0   5  15      200.74      271.18     44.40 o 
   1   5  15       26.08       73.01     44.25 o 
   2   5  15      120.11      133.13     46.53 o 
   3   5  15       37.77        0.00     81.34 o 
  -4   6  15       12.37       73.32     34.53 o 
  -3   6  15       26.13       45.66     34.49 o 
  -2   6  15       86.45      145.36     47.26 o 
  -1   6  15      157.14      243.44     50.49 o 
   0   6  15      114.77      106.37     46.47 o 
   1   6  15      333.24      347.70     53.32 o 
   2   6  15       46.73       53.37     49.81 o 
  -3   7  15       39.58       70.75     49.79 o 
  -2   7  15        2.32       21.11     48.89 o 
  -1   7  15       23.82       52.46     49.94 o 
   0   7  15      131.01      107.43     52.58 o 
  -6   0  16      101.98      148.02     62.88 o 
  -4   0  16       30.85       18.18     56.05 o 
  -2   0  16       80.65       24.61     67.67 o 
   0   0  16       85.97       79.62     55.07 o 
   2   0  16      404.14      582.35    107.99 o 
  -6   1  16       10.52        0.00     37.72 o 
  -5   1  16       42.76        0.00     45.68 o 
  -4   1  16       20.44       68.13     40.61 o 
  -3   1  16      165.76      222.35     38.17 o 
  -2   1  16        2.39        0.00     37.11 o 
  -1   1  16       43.68       85.07     37.88 o 
   0   1  16       12.85       16.66     37.64 o 
   1   1  16       61.36       46.93     33.58 o 
   2   1  16      112.17      147.15     36.66 o 
   3   1  16      187.26      216.76     62.95 o 
  -5   2  16        4.37        0.00     36.58 o 
  -4   2  16      134.41      116.82     38.11 o 
  -3   2  16       20.12        0.00     36.30 o 
  -2   2  16      433.10      394.96     43.85 o 
  -1   2  16       80.78      111.19     38.37 o 
   0   2  16      119.80      124.70     33.60 o 
   1   2  16       24.64       52.76     35.18 o 
   2   2  16       58.52       21.83     34.97 o 
   3   2  16        2.79       19.16     35.93 o 
  -5   3  16      139.21      111.78     41.40 o 
  -4   3  16       48.73      115.12     37.62 o 
  -3   3  16      301.25      344.25     37.62 o 
  -2   3  16       32.95        0.00     32.46 o 
  -1   3  16      253.98      254.95     39.72 o 
   0   3  16       74.04       27.83     34.71 o 
   1   3  16        1.70        0.00     34.32 o 
   2   3  16       12.26        0.00     44.20 o 
  -5   4  16        0.34        0.00     36.72 o 
  -4   4  16      123.80      167.21     37.99 o 
  -3   4  16       13.12       43.45     35.68 o 
  -2   4  16       39.14       83.57     36.51 o 
  -1   4  16        0.62        0.00     34.57 o 
   0   4  16      174.83      214.05     39.07 o 
   1   4  16        3.01        0.00     45.33 o 
   2   4  16       61.95       24.01     47.45 o 
  -4   5  16        0.47        0.00     56.73 o 
  -3   5  16       13.00       81.11     36.79 o 
  -2   5  16       43.94       26.35     60.16 o 
  -1   5  16       55.99       47.76     46.73 o 
   0   5  16      105.54      104.35     50.46 o 
   1   5  16      210.26      118.03     54.02 o 
  -1   6  16      102.88      146.60     55.06 o 
  -3   0  17       47.63      103.56     62.30 o 
  -1   0  17       76.68      158.26     63.29 o 
   1   0  17      190.70      241.13    105.94 o 
  -4   1  17       90.87      137.72     46.47 o 
  -3   1  17       14.11       57.74     42.18 o 
  -2   1  17       86.29       78.52     52.35 o 
  -1   1  17        6.95       19.70     57.91 o 
   0   1  17       43.78       86.72     44.53 o 
   1   1  17       38.24        2.33     37.47 o 
  -4   2  17       82.25       17.06     43.41 o 
  -3   2  17      287.83      303.72     57.53 o 
  -2   2  17       35.68      119.89     44.47 o 
  -1   2  17      158.76      247.81     39.34 o 
   0   2  17        0.11        0.00     41.51 o 
   1   2  17      114.00      161.80     56.83 o 
  -3   3  17        1.64        0.00     36.49 o 
  -2   3  17      185.08      154.73     82.48 o 
  -1   3  17      173.53      140.97     46.27 o 
   0   3  17      115.58       64.56     44.79 o 
                                                 
